# Supplementary material for: Construction of a Comprehensive Multiomics Map of Hepatocellular Carcinoma and Screening of Possible Driver Genes
Source: Front Genet. 2020 Jun 25;11:634. doi: 10.3389/fgene.2020.00634 (PMC7330124; doi:10.3389/fgene.2020.00634)
Supplement: Table S1 — Tumor ploidy estimated. [file Table_1.XLSX]

## Sheet: Sheet1
Array	Sample	Call status	Purity	Ploidy	Genome doublings	delta	Coverage for 80% power	Cancer DNA fraction	Subclonal genome fraction	tau	E_CR
TCGA-2Y-A9GT	TCGA-2Y-A9GT	called	0.85	4.01	0	0.23	18	0.92	0.01	4.0013	0
TCGA-BC-A10X	TCGA-BC-A10X	non-aneuploid	NA	NA	NA	NA	NA	NA	NA	NA	NA
TCGA-CC-A8HT	TCGA-CC-A8HT	called	0.98	3.98	0	0.25	16	0.99	0	3.93515	0
TCGA-BD-A3ER	TCGA-BD-A3ER	called	1	4.1	0	0.24	17	1	0	4.09596	0
TCGA-2Y-A9GV	TCGA-2Y-A9GV	called	0.73	1.94	0	0.37	11	0.72	0	1.93769	0
TCGA-2V-A95S	TCGA-2V-A95S	called	0.76	4.21	0	0.21	20	0.87	0.02	4.14017	0
TCGA-2Y-A9GX	TCGA-2Y-A9GX	high non-clonal	0.24	2.05	0	0.12	44	0.25	0.22	1.95988	0
TCGA-CC-5262	TCGA-CC-5262	called	0.59	3.96	0	0.19	25	0.74	0.04	3.931	0
TCGA-BC-A10R	TCGA-BC-A10R	called	0.56	3.23	0	0.21	20	0.67	0.01	3.10957	0
TCGA-2Y-A9H4	TCGA-2Y-A9H4	called	1	3.91	0	0.26	16	1	0	3.85743	0
TCGA-BC-A5W4	TCGA-BC-A5W4	called	0.9	3.64	0	0.26	16	0.94	0.03	3.44914	0
TCGA-CC-5260	TCGA-CC-5260	called	1	3.88	0	0.26	16	1	0.01	3.78104	0
TCGA-2Y-A9HB	TCGA-2Y-A9HB	high non-clonal	1	4.12	0	0.24	17	1	0.24	4.09596	0
TCGA-BW-A5NQ	TCGA-BW-A5NQ	high non-clonal	0.76	3.48	0	0.24	17	0.85	0.25	3.48156	0
TCGA-5R-AA1D	TCGA-5R-AA1D	low purity	NA	NA	NA	NA	NA	NA	NA	NA	NA
TCGA-2Y-A9H9	TCGA-2Y-A9H9	called	0.61	1.07	0	0.43	9	0.46	0.01	1.03199	0
TCGA-2Y-A9GW	TCGA-2Y-A9GW	called	1	4.4	0	0.23	18	1	0	4.26311	0
TCGA-CC-A1HT	TCGA-CC-A1HT	high entropy	0.89	3.98	0	0.24	17	0.94	0	3.92798	0
TCGA-2Y-A9GS	TCGA-2Y-A9GS	high entropy	0.88	1.95	0	0.45	9	0.88	0.01	1.97816	0
TCGA-2Y-A9GY	TCGA-2Y-A9GY	high entropy	1	2.01	0	0.5	8	1	0.01	1.99372	0
TCGA-BD-A2L6	TCGA-BD-A2L6	high entropy	0.8	2.05	0	0.39	10	0.8	0.01	2.02761	0
TCGA-4R-AA8I	TCGA-4R-AA8I	high entropy	0.8	2	0	0.4	10	0.8	0.01	1.96768	0
TCGA-5C-A9VH	TCGA-5C-A9VH	high entropy	0.83	2	0	0.41	10	0.83	0.01	1.89942	0
TCGA-2Y-A9H5	TCGA-2Y-A9H5	high entropy	0.75	1.9	0	0.39	10	0.74	0.01	1.83178	0
TCGA-2Y-A9H7	TCGA-2Y-A9H7	high entropy	0.8	2.05	0	0.39	10	0.8	0.01	2.02761	0
TCGA-CC-A7IF	TCGA-CC-A7IF	high entropy	0.86	1.96	0	0.43	9	0.85	0.01	1.91072	0
TCGA-2Y-A9HA	TCGA-2Y-A9HA	high entropy	0.77	2.03	0	0.38	10	0.78	0.01	1.97119	0
TCGA-CC-A7IH	TCGA-CC-A7IH	high entropy	0.85	2.18	0	0.39	10	0.86	0.01	2.17968	0
TCGA-3K-AAZ8	TCGA-3K-AAZ8	high entropy	0.91	2.32	0	0.4	10	0.92	0.01	2.28558	0
TCGA-CC-A3MC	TCGA-CC-A3MC	high entropy	0.67	2.01	0	0.34	12	0.67	0.01	1.97294	0
TCGA-CC-A5UE	TCGA-CC-A5UE	high entropy	0.97	1.99	0	0.49	8	0.97	0.02	1.9339	0
TCGA-BC-A10U	TCGA-BC-A10U	high entropy	0.79	2.12	0	0.38	11	0.8	0.01	2.06857	0
TCGA-CC-A7IE	TCGA-CC-A7IE	high entropy	0.63	2.25	0	0.29	14	0.65	0.01	2.2238	0
TCGA-CC-A7II	TCGA-CC-A7II	high entropy	1	3.61	0	0.28	15	1	0.01	3.52542	0
TCGA-CC-A3M9	TCGA-CC-A3M9	high entropy	0.54	1.97	0	0.27	15	0.53	0.01	1.94473	0
TCGA-BC-A10Q	TCGA-BC-A10Q	high entropy	0.55	2.08	0	0.27	15	0.56	0.01	1.97815	0
TCGA-2Y-A9H1	TCGA-2Y-A9H1	high entropy	0.67	2.3	0	0.3	13	0.7	0.01	2.20105	0
TCGA-CC-A7IG	TCGA-CC-A7IG	high entropy	0.77	2.28	0	0.35	12	0.8	0.01	2.19082	0
TCGA-5C-AAPD	TCGA-5C-AAPD	high entropy	0.54	1.99	0	0.27	15	0.54	0.01	1.90622	0
TCGA-CC-5261	TCGA-CC-5261	high entropy	0.47	2.11	0	0.23	18	0.48	0.01	2.08763	0
TCGA-CC-A8HU	TCGA-CC-A8HU	high entropy	0.89	2.12	0	0.42	9	0.89	0.02	2.02074	0
TCGA-CC-A5UC	TCGA-CC-A5UC	high entropy	0.98	4.1	0	0.24	17	0.99	0	4.09575	0
TCGA-2Y-A9H8	TCGA-2Y-A9H8	high entropy	1	3.98	0	0.25	16	1	0.01	3.93535	0
TCGA-CC-A5UD	TCGA-CC-A5UD	high entropy	0.82	2.6	0	0.33	12	0.85	0.01	2.55354	0
TCGA-5R-AAAM	TCGA-5R-AAAM	high entropy	0.39	3.93	0	0.14	37	0.55	0	3.90463	0
TCGA-5R-AA1C	TCGA-5R-AA1C	high entropy	0.75	2.7	0	0.3	14	0.8	0.01	2.62966	0
TCGA-CC-A7IK	TCGA-CC-A7IK	high entropy	0.74	3.6	0	0.23	18	0.84	0.01	3.43381	0
TCGA-BC-4073	TCGA-BC-4073	high entropy	0.36	3.86	0	0.14	39	0.52	0	3.80408	0
TCGA-BC-A69H	TCGA-BC-A69H	high entropy	1	3.6	0	0.28	15	1	0.01	3.52542	0
TCGA-2Y-A9GU	TCGA-2Y-A9GU	high entropy	0.76	4.02	0	0.21	19	0.86	0.01	3.97163	0
TCGA-BC-A112	TCGA-BC-A112	high entropy	0.57	3.63	0	0.19	21	0.7	0	3.57271	0
TCGA-CC-A7IJ	TCGA-CC-A7IJ	high entropy	0.57	3.64	0	0.2	21	0.71	0.01	3.62375	0
TCGA-CC-A7IL	TCGA-CC-A7IL	high entropy	0.87	2.85	0	0.32	13	0.9	0.01	2.75837	0
TCGA-2Y-A9H6	TCGA-2Y-A9H6	high entropy	0.49	3.82	0	0.17	30	0.64	0	3.75735	0
TCGA-CC-5258	TCGA-CC-5258	high entropy	0.48	3.75	0	0.17	30	0.63	0	3.69864	0
TCGA-BC-A110	TCGA-BC-A110	high entropy	0.53	3.94	0	0.17	28	0.69	0	3.97068	0
TCGA-CC-5264	TCGA-CC-5264	high entropy	0.75	3.19	0	0.26	16	0.83	0.01	3.06961	0
TCGA-5C-A9VG	TCGA-5C-A9VG	high entropy	0.34	2	0	0.17	30	0.34	0	1.93738	0
TCGA-CC-5263	TCGA-CC-5263	high entropy	0.57	3.99	0	0.18	26	0.73	0	3.8632	0
TCGA-2Y-A9H2	TCGA-2Y-A9H2	high entropy	0.41	3.15	0	0.17	30	0.52	0	2.96434	0
TCGA-2Y-A9H0	TCGA-2Y-A9H0	high entropy	0.64	4.03	0	0.19	21	0.78	0.01	3.94141	0
TCGA-BW-A5NP	TCGA-BW-A5NP	high entropy	0.81	3.63	0	0.24	17	0.88	0.01	3.46311	0
TCGA-2Y-A9GZ	TCGA-2Y-A9GZ	high entropy	0.34	3.7	0	0.13	40	0.49	0	3.58239	0
TCGA-BD-A3EP	TCGA-BD-A3EP	high entropy	0.24	2.8	0	0.11	49	0.3	0	2.61725	0
TCGA-2Y-A9H3	TCGA-2Y-A9H3	high entropy	0.26	2.53	0	0.12	44	0.3	0.01	1.92265	0
TCGA-BC-A10Z	TCGA-BC-A10Z	high entropy	0.31	3.98	0	0.12	45	0.47	0	3.87084	0
TCGA-BC-A3KF	TCGA-BC-A3KF	high entropy	0.31	3.65	0	0.12	42	0.46	0.01	3.41788	0
TCGA-BC-A8YO	TCGA-BC-A8YO	high entropy	0.27	3.74	0	0.11	49	0.41	0	3.57409	0
TCGA-BC-A216	TCGA-BC-A216	high entropy	0.24	4.19	0	0.1	56	0.4	0	4.11118	0
TCGA-BC-A217	TCGA-BC-A217	high entropy	0.39	4.75	0	0.13	42	0.6	0.01	4.49231	0
TCGA-CC-A3MA	TCGA-CC-A3MA	high entropy	0.24	3.58	0	0.1	54	0.36	0.01	3.03608	0
TCGA-BC-A10T	TCGA-BC-A10T	high entropy	0.2	4.13	0	0.08	65	0.34	0	3.86259	0
TCGA-CC-A3MB	TCGA-CC-A3MB	high entropy	0.2	3.57	0	0.09	64	0.3	0	2.72837	0
TCGA-BC-A10W	TCGA-BC-A10W	high entropy	0.2	4.29	0	0.08	67	0.35	0.01	3.44191	0
TCGA-BW-A5NO	TCGA-BW-A5NO	high entropy	0.23	4.7	0	0.09	61	0.41	0.01	4.25626	0
TCGA-BC-A10Y	TCGA-BC-A10Y	high entropy	0.19	4.45	0	0.08	69	0.35	0	3.8984	0
TCGA-BC-A3KG	TCGA-BC-A3KG	high entropy	0.2	4.92	0	0.08	70	0.38	0.01	4.26387	0
