# Supplementary material for: Construction of a Comprehensive Multiomics Map of Hepatocellular Carcinoma and Screening of Possible Driver Genes
Source: Front Genet. 2020 Jun 25;11:634. doi: 10.3389/fgene.2020.00634 (PMC7330124; doi:10.3389/fgene.2020.00634)
Supplement: Table S2 — Epigenetically silenced genes. [file Table_2.XLSX]

## Sheet: Sheet1
Probe	Gene	N	Cor	Cor_pvalue
cg20530204	B3GALT4	371	-0.806709	2.58609e-86
cg09033563	LOC391322	371	-0.804903	1.1987e-85
cg09655116	CHMP4A	371	-0.783131	3.93686e-78
cg05554936	RAB3D	371	-0.782888	4.72469e-78
cg25784220	ZSCAN18	371	-0.778699	1.04591e-76
cg26475649	C16orf62	371	-0.772636	8.21945e-75
cg07644368	CDO1	371	-0.771733	1.55689e-74
cg18202861	CHMP4A	371	-0.767195	3.68544e-73
cg22721334	ZSCAN18	371	-0.763865	3.59031e-72
cg18661868	FES	371	-0.758347	1.43974e-70
cg09555914	ZNF773	371	-0.752525	6.35715e-69
cg14706107	SFRS2B	371	-0.745416	5.63682e-67
cg21211480	TMEM106A	371	-0.742783	2.85694e-66
cg17540545	FXYD1	371	-0.742644	3.11115e-66
cg15026277	TMEM106A	371	-0.741578	5.9672e-66
cg08707078	C7orf46	371	-0.741389	6.69409e-66
cg03591223	RBM23	371	-0.74008	1.4822e-65
cg06685724	C7orf46	371	-0.73887	3.07526e-65
cg09448982	ZNF808	371	-0.738295	4.3459e-65
cg00015024	CCNJ	371	-0.738254	4.4525e-65
cg08952590	ZNF816A	371	-0.736246	1.47806e-64
cg06296514	ZNF607	371	-0.733633	6.92575e-64
cg26731119	OCIAD2	371	-0.732438	1.39452e-63
cg14223395	ZNF845	371	-0.731946	1.85883e-63
cg19711258	CHMP4A	371	-0.729871	6.19955e-63
cg23545105	OCIAD2	371	-0.727239	2.81047e-62
cg10536369	BBS5	371	-0.725834	6.25329e-62
cg25729257	ZNF354A	371	-0.724441	1.37483e-61
cg25224992	ZNF354A	371	-0.722873	3.31858e-61
cg11398523	FUZ	371	-0.722441	4.22578e-61
cg10337772	KIAA1143	371	-0.721546	6.96304e-61
cg26827373	ZNF844	371	-0.719331	2.37522e-60
cg10465672	OCIAD2	371	-0.719017	2.82433e-60
cg27162464	CHMP4A	371	-0.718218	4.38352e-60
cg04961553	OCIAD2	371	-0.717483	6.55684e-60
cg15991262	C7orf46	371	-0.717416	6.80168e-60
cg00207731	FURIN	371	-0.71678	9.62596e-60
cg07819497	ZNF808	371	-0.711252	1.89291e-58
cg18086594	KIAA1143	371	-0.710734	2.49312e-58
cg08942875	OCIAD2	371	-0.71037	3.02491e-58
cg03923274	RBM23	371	-0.709713	4.28403e-58
cg05804949	C7orf46	371	-0.707615	1.29399e-57
cg00861875	RBM23	371	-0.706278	2.60344e-57
cg27123665	CHMP4A	371	-0.705644	3.62011e-57
cg19763319	FUZ	371	-0.705518	3.86574e-57
cg13273789	RBM23	371	-0.704016	8.41774e-57
cg23484087	ZNF256	371	-0.7023	2.0356e-56
cg14965968	KIAA1143	371	-0.701989	2.38753e-56
cg23873669	RANBP17	371	-0.701069	3.82171e-56
cg10885961	C18orf18	371	-0.700392	5.39495e-56
cg09690326	C7orf46	371	-0.700286	5.69375e-56
