# Supplementary material for: Construction of a Comprehensive Multiomics Map of Hepatocellular Carcinoma and Screening of Possible Driver Genes
Source: Front Genet. 2020 Jun 25;11:634. doi: 10.3389/fgene.2020.00634 (PMC7330124; doi:10.3389/fgene.2020.00634)
Supplement: Table S3 — Differentially expressed mRNA. [file Table_3.XLSX]

## Sheet: Differentially expressed genes
Gene_symbol	Gene_ID	log2(fold change)	p-value	padj
GABRD	2563	4.82604	1.43212e-86	2.59444e-82
THBS4	7060	7.04268	3.8628e-85	3.49893e-81
COL15A1	1306	4.30234	9.59212e-76	5.79236e-72
CDKN3	1033	4.08255	3.09296e-68	1.4008e-64
KIF4A	24137	4.1902	1.43355e-66	5.19403e-63
SLC26A6	65010	2.62604	1.11573e-65	3.36876e-62
PLVAP	83483	3.13273	2.16101e-65	5.59269e-62
CDCA5	113130	3.25587	5.27693e-61	1.19496e-57
KIF2C	11004	4.18025	6.61422e-60	1.33137e-56
KIFC1	3833	3.61811	1.29461e-59	2.34531e-56
CDC25C	995	4.66438	1.09398e-58	1.80169e-55
CENPF	1063	3.76746	1.96359e-58	2.96437e-55
CDH13	1012	2.91467	2.71661e-58	3.7857e-55
CD34	947	2.2345	6.5725e-58	8.50482e-55
CCNB1	891	3.01148	2.4975e-57	3.01631e-54
BIRC5	332	4.04838	3.0574e-57	3.46174e-54
SKA1	220134	4.11424	7.71329e-57	8.21965e-54
PRC1	9055	3.17915	1.6066e-56	1.61695e-53
NUF2	83540	4.45407	1.80509e-56	1.7211e-53
MYBL2	4605	4.0492	3.39468e-56	3.0749e-53
CENPA	1058	3.85953	1.25122e-55	1.07938e-52
ADAMTS13	11093	-3.05648	1.55343e-55	1.22356e-52
AMIGO3	386724	1.89499	1.54327e-55	1.22356e-52
FOXM1	2305	3.60375	6.15357e-55	4.64492e-52
PTTG1	9232	3.57986	1.17819e-54	8.53767e-52
CDCA3	83461	3.26964	1.3947e-54	9.71781e-52
CDCA8	55143	3.14001	3.49307e-54	2.2737e-51
PLK1	5347	3.59002	3.51422e-54	2.2737e-51
DLGAP5	9787	3.98426	4.31249e-54	2.69397e-51
BUB1	699	3.92374	8.09396e-54	4.88767e-51
TROAP	10024	3.96921	2.45527e-52	1.43483e-49
BMP10	27302	-5.85056	2.91634e-52	1.65101e-49
MELK	9833	4.01337	7.05888e-52	3.87511e-49
HIGD1B	51751	3.76445	1.6582e-51	8.8353e-49
PKMYT1	9088	3.28157	2.33893e-50	1.177e-47
TGM3	7053	6.02162	2.30866e-50	1.177e-47
CDC20	991	4.03449	3.07362e-50	1.50491e-47
CXorf36	79742	2.3809	5.09228e-50	2.42768e-47
TRIP13	9319	3.32784	8.73997e-50	4.05983e-47
APLN	8862	4.10289	1.76091e-49	7.97514e-47
UBE2T	29089	3.29955	1.9837e-49	8.76504e-47
ESM1	11082	4.22644	2.04203e-49	8.80794e-47
FAM189B	10712	1.67717	3.6459e-49	1.53602e-46
NXPH4	11247	5.39411	6.82917e-49	2.81176e-46
KIF18B	146909	3.71433	7.22939e-49	2.91039e-46
RACGAP1	29127	2.41807	1.12033e-48	4.41215e-46
TOP2A	7153	3.87613	1.31625e-48	5.07343e-46
KIF20A	10112	3.83727	1.38219e-48	5.2166e-46
EZH2	2146	2.46128	2.326e-48	8.59956e-46
OLFML2B	25903	3.00963	2.37688e-48	8.61192e-46
ASPM	259266	3.83867	3.144e-48	1.1168e-45
HJURP	55355	3.69876	9.68735e-48	3.37492e-45
ZIC2	7546	6.04278	1.36253e-47	4.65727e-45
SEMA3F	6405	1.65453	1.44172e-47	4.83672e-45
RASD2	23551	2.93908	1.54254e-47	5.08084e-45
WDR62	284403	2.69024	2.04309e-47	6.6094e-45
GNAZ	2781	3.63084	3.76659e-47	1.19712e-44
AURKB	9212	3.2071	7.15872e-47	2.23599e-44
CELSR3	1951	3.46341	1.09604e-46	3.36539e-44
UBE2C	11065	3.66756	1.127e-46	3.40277e-44
KIF23	9493	3.55831	1.21575e-46	3.61059e-44
C9orf100	84904	2.47003	1.74335e-46	5.09395e-44
AZI1	22994	1.81311	2.90266e-46	8.34676e-44
NDC80	10403	3.51033	3.10781e-46	8.79704e-44
RECQL4	9401	2.8205	4.38933e-46	1.22334e-43
ANLN	54443	3.74204	7.6368e-46	2.09619e-43
CDK1	983	3.32464	1.06921e-45	2.89102e-43
NEK2	4751	3.89384	1.66956e-45	4.4479e-43
SPATS2	65244	1.54398	2.14669e-45	5.59489e-43
KIF14	9928	3.33241	2.16186e-45	5.59489e-43
GPC3	2719	5.08231	2.63724e-45	6.72905e-43
SEMA5B	54437	2.53536	4.13418e-45	1.04021e-42
CCNB2	9133	3.66388	1.10059e-44	2.73127e-42
CENPE	1062	3.31868	1.26543e-44	3.0979e-42
GTSE1	51512	3.28294	1.44328e-44	3.48619e-42
E2F1	1869	3.65027	1.57652e-44	3.75793e-42
NOX4	50507	3.35832	3.78464e-44	8.90423e-42
EPR1	8475	3.41276	8.57034e-44	1.99052e-41
KIF18A	81930	3.66688	1.18475e-43	2.71683e-41
CYP26A1	1592	-4.92784	1.80111e-43	4.0786e-41
NDUFA4L2	56901	2.81615	2.59683e-43	5.80793e-41
MAPT	4137	3.35226	2.6322e-43	5.81524e-41
CENPL	91687	2.17324	2.69412e-43	5.88032e-41
TOMM40L	84134	1.80982	5.10343e-43	1.10064e-40
TTK	7272	4.12169	6.07288e-43	1.29431e-40
B4GALNT1	2583	4.52624	1.06448e-42	2.24233e-40
CSRNP1	64651	-2.22224	1.46558e-42	3.05178e-40
CCNA2	890	3.97006	1.70632e-42	3.51269e-40
SKA3	221150	3.46943	1.77446e-42	3.61191e-40
TRAIP	10293	2.98155	2.01741e-42	4.03847e-40
HOXA13	3209	6.36536	2.0286e-42	4.03847e-40
NCAPH	23397	3.24739	2.09281e-42	4.12102e-40
NCAPG	64151	3.60624	3.59615e-42	7.00514e-40
FBXL18	80028	2.32115	4.452e-42	8.58004e-40
MKI67	4288	3.17315	4.7092e-42	8.98021e-40
MSTO1	55154	1.77024	6.71857e-42	1.26785e-39
PLXDC1	57125	3.08472	1.00628e-41	1.87937e-39
LOC222699	222699	2.70525	1.60552e-41	2.96792e-39
CAP2	10486	2.39156	2.67852e-41	4.90143e-39
KIF15	56992	3.75786	2.78293e-41	5.04156e-39
DIAPH3	81624	3.61359	2.97772e-41	5.34102e-39
HOXD9	3235	4.875	3.40524e-41	6.04798e-39
ERCC6L	54821	3.00058	3.62617e-41	6.37783e-39
SHCBP1	79801	3.65199	4.37235e-41	7.6163e-39
PLAC8	51316	-3.37946	4.6433e-41	8.01124e-39
PYGO2	90780	1.03692	5.93681e-41	1.01463e-38
BUB1B	701	3.55654	7.02591e-41	1.18955e-38
HMMR	3161	3.47168	1.35902e-40	2.27963e-38
SPC24	147841	3.7459	1.68785e-40	2.80523e-38
NT5DC2	64943	2.50643	1.98445e-40	3.26821e-38
EXO1	9156	3.69918	2.11017e-40	3.44395e-38
CENPM	79019	3.43846	2.35706e-40	3.81254e-38
CCNF	899	2.11649	5.16139e-40	8.27467e-38
OLFML2A	169611	2.47386	6.10115e-40	9.69548e-38
DEPDC1	55635	3.92484	6.33246e-40	9.97555e-38
SPC25	57405	3.47448	1.17081e-39	1.82848e-37
RASL12	51285	2.2457	1.36836e-39	2.11873e-37
MESP2	145873	3.48742	1.49232e-39	2.29109e-37
TACC3	10460	2.02118	2.18144e-39	3.32092e-37
DSCC1	79075	2.13102	2.249e-39	3.39524e-37
OIT3	170392	-3.24367	2.54348e-39	3.80808e-37
CDT1	81620	3.17204	4.81859e-39	7.15521e-37
DTL	51514	3.31064	6.10394e-39	8.99017e-37
FANCI	55215	2.3799	7.03286e-39	1.02748e-36
RAD54L	8438	3.51329	7.46313e-39	1.08162e-36
DUSP9	1852	3.77361	7.90893e-39	1.13713e-36
CDKN2A	1029	3.66038	1.02482e-38	1.46186e-36
DBH	1621	-3.78945	1.03757e-38	1.46849e-36
FLVCR1	28982	2.44053	1.18876e-38	1.66943e-36
NUDT10	170685	-3.67688	1.33236e-38	1.8567e-36
TTC13	79573	1.22969	2.17478e-38	3.00751e-36
FBXO43	286151	3.60476	3.98964e-38	5.47548e-36
CCNE1	898	3.50688	4.16782e-38	5.677e-36
MDK	4192	3.54806	4.58512e-38	6.1988e-36
ECT2	1894	2.53118	6.6746e-38	8.95682e-36
EME1	146956	2.9699	9.83673e-38	1.31031e-35
AURKA	6790	2.5051	1.00009e-37	1.32246e-35
COLEC10	10584	-4.00266	1.05901e-37	1.39021e-35
NEIL3	55247	4.3076	1.08841e-37	1.41854e-35
NOTCH3	4854	2.34298	1.23722e-37	1.60097e-35
MAGEA1	4100	7.70272	1.46564e-37	1.88308e-35
GBA	2629	1.46294	1.63142e-37	2.08132e-35
ARHGAP11A	9824	2.48227	1.9296e-37	2.44452e-35
C12orf48	55010	2.57486	2.8695e-37	3.60999e-35
VPS45	11311	1.10223	3.0838e-37	3.85284e-35
CCDC99	54908	1.8231	5.9311e-37	7.35944e-35
BMPER	168667	-4.2137	6.60248e-37	8.13677e-35
RRM2	6241	2.92105	9.00025e-37	1.10168e-34
ECM1	1893	-2.87496	9.74262e-37	1.18455e-34
TARBP1	6894	1.62289	1.08273e-36	1.30764e-34
CPLX2	10814	7.90595	1.80043e-36	2.16003e-34
FEN1	2237	1.43815	1.96622e-36	2.34343e-34
CDC6	990	3.07208	2.3621e-36	2.79685e-34
SGOL1	151648	3.23725	2.40758e-36	2.83219e-34
CKAP2L	150468	3.3807	3.14598e-36	3.67694e-34
SLC7A11	23657	4.72313	3.26412e-36	3.79057e-34
SGOL2	151246	2.38064	5.36656e-36	6.19239e-34
FAM83D	81610	2.65797	5.66397e-36	6.4942e-34
ROBO1	6091	2.99226	5.88286e-36	6.70276e-34
C5orf34	375444	2.50837	6.27311e-36	7.10273e-34
BCAN	63827	5.17391	8.47678e-36	9.53822e-34
GJC1	10052	2.43077	9.18915e-36	1.0276e-33
RFC4	5984	1.56512	1.27915e-35	1.42166e-33
ASF1B	55723	2.71461	1.49064e-35	1.64662e-33
C16orf59	80178	2.82387	1.625e-35	1.78415e-33
MMP11	4320	3.65826	1.82351e-35	1.99004e-33
TCF19	6941	2.55036	2.26209e-35	2.45389e-33
MYO18B	84700	6.90195	2.42671e-35	2.6168e-33
UHRF1	29128	3.29813	5.95143e-35	6.37965e-33
IGF2BP1	10642	6.11384	1.18545e-34	1.26327e-32
ORC1L	4998	3.21192	1.70583e-34	1.80718e-32
NFKBIL2	4796	2.07926	3.4943e-34	3.68039e-32
AMHR2	269	-4.0265	3.90364e-34	4.08777e-32
LIFR	3977	-2.64535	4.19563e-34	4.36828e-32
STIL	6491	2.45198	4.47654e-34	4.63411e-32
C15orf42	90381	3.17078	4.80015e-34	4.94089e-32
JRK	8629	1.58077	4.87891e-34	4.99357e-32
RCAN1	1827	-2.23057	6.07413e-34	6.14743e-32
LRRC14	9684	1.34572	6.04076e-34	6.14743e-32
THY1	7070	2.68319	6.82335e-34	6.86732e-32
S100P	6286	5.51351	1.01864e-33	1.01954e-31
CDKN2C	1031	2.30373	1.3342e-33	1.32804e-31
MRAP2	112609	4.34931	1.38281e-33	1.3689e-31
KIF11	3832	2.22134	1.77627e-33	1.74886e-31
FAM72B	653820	2.5626	1.88511e-33	1.84599e-31
C1RL	51279	-1.5929	2.07591e-33	2.02189e-31
STMN1	3925	1.89346	2.40232e-33	2.3273e-31
ISX	91464	6.46951	2.42736e-33	2.33904e-31
CHRM2	1129	-4.23766	2.55276e-33	2.44687e-31
GMNN	51053	2.00886	2.62877e-33	2.50647e-31
TSGA14	95681	1.18278	2.87683e-33	2.72862e-31
MARCO	8685	-4.8326	2.96619e-33	2.79872e-31
CRHBP	1393	-4.26083	3.21112e-33	3.01413e-31
MUC13	56667	5.48469	3.4969e-33	3.26546e-31
SCAMP3	10067	1.29147	5.18545e-33	4.81742e-31
EPS8L3	79574	5.18919	7.82028e-33	7.22817e-31
FANCD2	2177	2.53805	9.04e-33	8.31313e-31
PBK	55872	3.51808	1.15563e-32	1.05734e-30
TMEM120B	144404	1.18618	1.24519e-32	1.12789e-30
GINS1	9837	2.50035	1.54671e-32	1.39404e-30
SPOCK1	6695	4.76482	1.75532e-32	1.57422e-30
IGF2BP3	10643	3.49852	1.88288e-32	1.68031e-30
PIGU	128869	1.09995	2.5346e-32	2.25083e-30
E2F8	79733	3.58479	2.97477e-32	2.62882e-30
UBE2S	27338	1.68047	2.99019e-32	2.62963e-30
GLDN	342035	4.2004	3.11962e-32	2.73019e-30
ZFP41	286128	1.71248	3.45776e-32	3.01157e-30
RNASEH2A	10535	1.67841	3.82074e-32	3.3118e-30
CEP55	55165	2.73961	4.49847e-32	3.88068e-30
DNAJC6	9829	2.98861	5.17002e-32	4.43886e-30
DYNC1I1	1780	4.48202	6.26383e-32	5.35262e-30
COCH	1690	4.41287	6.35444e-32	5.40456e-30
PIGC	5279	1.01787	8.24008e-32	6.94313e-30
MAD2L1	4085	2.27388	8.22325e-32	6.94313e-30
FSTL4	23105	4.57413	8.83769e-32	7.41221e-30
CENPW	387103	2.22992	9.39519e-32	7.84347e-30
NQO1	1728	4.90183	9.62013e-32	7.99442e-30
SOCS2	8835	-2.46023	1.03869e-31	8.59222e-30
HOXA10	3206	5.00229	1.38521e-31	1.14066e-29
SEZ6L2	26470	4.08229	1.84277e-31	1.51057e-29
COX4I2	84701	3.43658	1.90598e-31	1.55535e-29
E2F2	1870	2.75878	2.95031e-31	2.39676e-29
PHACTR3	116154	-3.3676	3.03396e-31	2.45371e-29
MTBP	27085	2.20993	3.15266e-31	2.53838e-29
FAM40B	57464	3.04624	3.2371e-31	2.59483e-29
EBF1	1879	2.16728	3.77776e-31	3.00166e-29
CEP250	11190	1.08329	4.02401e-31	3.16952e-29
PTH1R	5745	-2.94009	4.06813e-31	3.1904e-29
ANGPTL6	83854	-2.77619	4.13347e-31	3.22767e-29
N4BP2L1	90634	-1.69814	4.2023e-31	3.26733e-29
COL4A1	1282	2.04437	4.96974e-31	3.84751e-29
HOXD8	3234	3.40783	5.01454e-31	3.86567e-29
NETO2	81831	2.42206	5.11658e-31	3.92763e-29
DEPDC1B	55789	3.0943	5.69688e-31	4.35463e-29
UBAP2L	9898	1.03771	6.26954e-31	4.77222e-29
CFP	5199	-3.12733	6.47113e-31	4.90506e-29
DDX39	10212	1.39577	8.30643e-31	6.26997e-29
WDR76	79968	2.36868	1.00424e-30	7.54888e-29
CENPH	64946	1.92196	1.01352e-30	7.58716e-29
GPR182	11318	-3.53676	1.09425e-30	8.15777e-29
TMEM206	55248	1.42255	1.24076e-30	9.21216e-29
ZWINT	11130	2.32238	1.31845e-30	9.72676e-29
LYPD1	116372	4.62821	1.32081e-30	9.72676e-29
FOSB	2354	-3.51276	1.3698e-30	1.00467e-28
CMTM6	54918	-1.1207	1.55674e-30	1.13717e-28
HIST2H4A	8370	2.22373	2.064e-30	1.50166e-28
WDR67	93594	1.64319	2.72414e-30	1.97402e-28
CABYR	26256	4.58132	2.7907e-30	2.01419e-28
PTP4A3	11156	2.81771	2.83692e-30	2.03943e-28
ANKRD52	283373	1.49155	3.24877e-30	2.31711e-28
PAQR4	124222	1.94727	3.24371e-30	2.31711e-28
CSPG4	1464	2.31951	3.64317e-30	2.58822e-28
CDC45	8318	3.29889	3.93872e-30	2.78726e-28
CDCA2	157313	3.15663	4.26225e-30	3.00447e-28
LAMA4	3910	1.89361	4.40316e-30	3.09177e-28
TTC39A	22996	3.59307	4.48914e-30	3.13997e-28
KIAA0101	9768	2.46625	4.63231e-30	3.2185e-28
FAM72D	728833	3.14752	4.63694e-30	3.2185e-28
RAD51	5888	2.40465	4.66275e-30	3.22406e-28
BCAT2	587	2.03392	5.48501e-30	3.77819e-28
TRIM45	80263	2.25627	6.12305e-30	4.20171e-28
SPARCL1	8404	2.9984	6.54569e-30	4.47478e-28
PEA15	8682	1.2731	8.91795e-30	6.0736e-28
MCM3	4172	1.32058	9.52515e-30	6.46283e-28
CBX2	84733	2.60716	1.09097e-29	7.34658e-28
LOC92659	92659	3.18931	1.09493e-29	7.34658e-28
LOC84740	84740	5.06051	1.09425e-29	7.34658e-28
FOXO1	2308	-1.81863	1.36079e-29	9.09672e-28
OTUB2	78990	1.88475	1.57221e-29	1.04714e-27
OIP5	11339	2.82304	1.66269e-29	1.10334e-27
ENAH	55740	1.56384	1.69577e-29	1.12119e-27
LILRA2	11027	-2.12927	1.71986e-29	1.13298e-27
IRF8	3394	-1.7312	2.03473e-29	1.33072e-27
RUSC1	23623	1.34868	2.07252e-29	1.35057e-27
C8orf33	65265	1.29516	2.08506e-29	1.35387e-27
NCRNA00176	284739	3.75508	2.13369e-29	1.3805e-27
MCM6	4175	1.70169	3.5895e-29	2.30593e-27
FATE1	89885	4.71045	3.72506e-29	2.37617e-27
TK1	7083	2.12754	3.82716e-29	2.43273e-27
MEIS3P1	4213	-1.19944	4.14303e-29	2.61516e-27
CYP17A1	1586	4.82042	4.28726e-29	2.69681e-27
MCM2	4171	2.30664	4.45655e-29	2.78396e-27
ANKRD55	79722	-3.16428	5.59187e-29	3.48118e-27
CPEB3	22849	-2.04377	6.857e-29	4.25416e-27
CSMD1	64478	6.70466	7.14837e-29	4.41979e-27
SMG5	23381	1.35716	1.00614e-28	6.19971e-27
SPP1	6696	4.94437	1.02916e-28	6.32006e-27
CXCL12	6387	-2.62616	1.25281e-28	7.66753e-27
CHAF1B	8208	2.69268	1.34138e-28	8.18198e-27
IQGAP3	128239	3.37634	1.55406e-28	9.44741e-27
BCO2	83875	-3.23772	1.58496e-28	9.60306e-27
OR51E1	143503	3.10376	2.10166e-28	1.26912e-26
LPA	4018	-3.1808	2.38927e-28	1.43801e-26
HDAC11	79885	1.70545	2.53125e-28	1.51841e-26
PRIMA1	145270	-3.7869	2.98938e-28	1.78731e-26
NUSAP1	51203	2.16243	3.00286e-28	1.78947e-26
TMEM106C	79022	1.43599	3.23636e-28	1.92229e-26
HCN2	610	4.02367	3.44825e-28	2.04145e-26
SIX2	10736	5.16356	3.6336e-28	2.14418e-26
ACADS	35	-1.72517	4.49972e-28	2.64665e-26
CCDC34	91057	1.80526	5.48966e-28	3.21847e-26
PXDNL	137902	3.87092	5.62596e-28	3.28774e-26
NECAB3	63941	1.43747	5.87144e-28	3.42016e-26
LRRC4	64101	-2.08995	6.73377e-28	3.89741e-26
MSH2	4436	1.34436	6.90119e-28	3.98159e-26
MCM7	4176	1.16829	9.53774e-28	5.48526e-26
EFNA4	1945	1.59375	9.91841e-28	5.67186e-26
IGSF3	3321	2.79324	9.92482e-28	5.67186e-26
TRIB1	10221	-1.88186	1.10101e-27	6.27231e-26
IL1RL1	9173	-4.13993	1.13772e-27	6.46113e-26
ABCC10	89845	1.32581	1.14942e-27	6.50715e-26
DACH1	1602	-2.34441	1.19802e-27	6.76115e-26
LOC388152	388152	1.97493	1.23618e-27	6.95487e-26
VIPR1	7433	-3.09272	1.31614e-27	7.38179e-26
ID2	3398	-1.6163	1.37368e-27	7.68074e-26
EBF2	64641	4.8283	1.44118e-27	8.03337e-26
E2F7	144455	3.21639	1.60396e-27	8.91329e-26
TNFRSF4	7293	2.67449	1.67687e-27	9.28996e-26
FAM150A	389658	-3.73904	1.8025e-27	9.95552e-26
FOXS1	2307	2.70962	2.03414e-27	1.12008e-25
CCDC28B	79140	2.9636	2.30819e-27	1.26713e-25
C19orf61	56006	1.03005	2.75027e-27	1.50226e-25
TRIM16	10626	3.131	2.75309e-27	1.50226e-25
SIGLEC7	27036	-2.11707	2.98139e-27	1.62195e-25
ORC6L	23594	2.60663	3.32521e-27	1.80358e-25
NDST3	9348	-4.18688	3.79265e-27	2.05098e-25
GPR158	57512	3.52339	3.92014e-27	2.11361e-25
TCOF1	6949	1.10308	4.18734e-27	2.24873e-25
KCNN2	3781	-3.59304	4.40983e-27	2.35659e-25
CLEC4G	339390	-4.43816	4.48977e-27	2.39225e-25
KIAA0415	9907	1.04246	4.90369e-27	2.59752e-25
C21orf56	84221	2.95193	5.31741e-27	2.80029e-25
COL4A2	1284	1.94279	6.42859e-27	3.37566e-25
OTX1	5013	4.48204	6.51736e-27	3.41239e-25
ADAM15	8751	1.35233	6.65249e-27	3.4731e-25
SNCG	6623	3.5325	6.93001e-27	3.60759e-25
MESP1	55897	1.98715	7.94867e-27	4.12602e-25
POLD1	5424	1.15987	8.39738e-27	4.34648e-25
MCM10	55388	3.06909	8.54509e-27	4.41034e-25
TMEM201	199953	1.158	8.71109e-27	4.48324e-25
CDH24	64403	2.2472	9.04278e-27	4.64076e-25
CENPK	64105	2.71781	9.96148e-27	5.0978e-25
FLAD1	80308	1.07187	1.01662e-26	5.18792e-25
TCTEX1D1	200132	-3.19959	1.13234e-26	5.76222e-25
ZNF517	340385	1.61476	1.21028e-26	6.14158e-25
TP73	7161	3.59401	1.43861e-26	7.25956e-25
C8orf4	56892	-2.23321	1.48567e-26	7.467e-25
WDHD1	11169	2.10833	1.48796e-26	7.467e-25
SFTA1P	207107	4.58692	1.86737e-26	9.34509e-25
FOXK1	221937	1.23931	1.97534e-26	9.8582e-25
PGAM2	5224	4.16375	2.26778e-26	1.12556e-24
DHX34	9704	1.02131	2.51003e-26	1.2424e-24
PITPNM3	83394	-3.06554	2.54488e-26	1.25621e-24
KIAA1841	84542	1.47495	2.57379e-26	1.26703e-24
POLQ	10721	2.87176	2.79809e-26	1.37372e-24
PRKAR2B	5577	-2.30551	2.851e-26	1.39591e-24
C13orf26	122046	-3.86779	2.91505e-26	1.42343e-24
C21orf58	54058	2.1686	3.25543e-26	1.58111e-24
C22orf29	79680	1.02829	3.37027e-26	1.63251e-24
RASGRF2	5924	2.35151	3.59323e-26	1.73587e-24
SIX1	6495	5.05532	3.98559e-26	1.92029e-24
FCN3	8547	-3.49164	4.26987e-26	2.0518e-24
PMP2	5375	-4.31319	4.51119e-26	2.16203e-24
CAD	790	1.28197	4.59925e-26	2.19841e-24
FAM65C	140876	-2.64675	4.9174e-26	2.34431e-24
EHMT2	10919	1.18426	5.45161e-26	2.59216e-24
IGFBP3	3486	-1.9257	5.86885e-26	2.78325e-24
PYGB	5834	1.5627	6.04648e-26	2.86e-24
ZC3H3	23144	1.0556	6.89837e-26	3.246e-24
G6PD	2539	2.31114	7.22199e-26	3.38947e-24
LCAT	3931	-2.64048	7.64875e-26	3.58048e-24
NFIL3	4783	-1.65324	7.68348e-26	3.58747e-24
KIAA1524	57650	2.56241	7.89376e-26	3.67618e-24
TPX2	22974	1.96858	8.23444e-26	3.825e-24
PRIM2	5558	1.25295	9.22569e-26	4.27449e-24
RGS5	8490	1.73596	9.72249e-26	4.48175e-24
SLCO1C1	53919	4.06394	9.82964e-26	4.51964e-24
TIGD5	84948	1.53472	1.09466e-25	5.02048e-24
PELI2	57161	-1.8966	1.2217e-25	5.58898e-24
MTHFD2L	441024	-1.5592	1.23563e-25	5.63844e-24
TMEM26	219623	-2.10117	1.2882e-25	5.84889e-24
RNF152	220441	-1.92397	1.306e-25	5.91487e-24
CTHRC1	115908	3.01539	1.46581e-25	6.62212e-24
BRP44L	51660	-1.52524	1.53483e-25	6.91665e-24
EPRS	2058	1.00525	1.57165e-25	7.06501e-24
SEPT3	55964	3.05237	1.61724e-25	7.25198e-24
SCN4A	6329	2.37286	1.65127e-25	7.38627e-24
CSMD2	114784	3.51462	1.77089e-25	7.90185e-24
LRAT	9227	-2.87468	1.90876e-25	8.49607e-24
NR2C2AP	126382	1.23602	2.05815e-25	9.09819e-24
ZNF775	285971	1.37116	2.05548e-25	9.09819e-24
TERT	7015	5.565	2.06266e-25	9.09819e-24
MAGEC2	51438	7.02456	2.06412e-25	9.09819e-24
MAPK8IP2	23542	3.07725	2.21567e-25	9.74251e-24
PIF1	80119	2.41018	2.36837e-25	1.03887e-23
AKR1C3	8644	1.67009	2.48923e-25	1.08925e-23
CCNE2	9134	2.45268	2.52447e-25	1.10201e-23
MLF1IP	79682	2.33645	2.56571e-25	1.11732e-23
SCNM1	79005	1.1664	2.80165e-25	1.21423e-23
RBM24	221662	2.70797	2.92979e-25	1.26673e-23
RNF157	114804	2.73866	2.94373e-25	1.26973e-23
COL6A6	131873	-3.3427	3.20951e-25	1.38108e-23
C1QL1	10882	3.58672	3.57317e-25	1.53392e-23
UCK2	7371	1.36218	3.71692e-25	1.59186e-23
RND3	390	-2.20348	3.76405e-25	1.60824e-23
TMEM79	84283	1.09334	3.81643e-25	1.62679e-23
CD200	4345	2.09558	4.08557e-25	1.73742e-23
KLC2	64837	1.19208	4.13654e-25	1.75498e-23
C21orf91	54149	-1.63324	4.61917e-25	1.95516e-23
CSPG5	10675	2.73512	5.67221e-25	2.39528e-23
FANCE	2178	1.68965	5.71871e-25	2.40931e-23
TBCE	6905	1.0602	5.88063e-25	2.471e-23
CCT3	7203	1.2503	5.89243e-25	2.471e-23
ARHGEF11	9826	1.19541	6.51792e-25	2.72699e-23
GPAA1	8733	1.58259	7.27028e-25	3.02778e-23
APOF	319	-3.06609	7.59661e-25	3.15643e-23
CDC37L1	55664	-1.49721	7.65096e-25	3.17173e-23
ECEL1	9427	6.39943	7.91854e-25	3.27516e-23
SEMA4F	10505	1.68086	7.99621e-25	3.29976e-23
IRAK1	3654	1.4406	8.88208e-25	3.65699e-23
XRCC3	7517	1.53663	9.08558e-25	3.7323e-23
SH3PXD2B	285590	1.26077	9.16663e-25	3.75707e-23
PLCE1	51196	2.15981	9.54269e-25	3.88484e-23
PCNXL3	399909	1.03799	9.56649e-25	3.8858e-23
ZNF251	90987	1.07112	1.04663e-24	4.23229e-23
JMJD5	79831	-2.41157	1.10474e-24	4.45733e-23
PLOD3	8985	1.06083	1.24047e-24	4.98277e-23
HMGCLL1	54511	-2.83342	1.28407e-24	5.14649e-23
PSMC3IP	29893	2.28372	1.36356e-24	5.45304e-23
CENPI	2491	3.39025	1.47483e-24	5.88504e-23
PPAP2B	8613	-1.4852	1.53758e-24	6.12192e-23
LAMC1	3915	1.59248	1.60413e-24	6.37291e-23
PIAS3	10401	1.10237	1.66206e-24	6.58858e-23
LPPR2	64748	1.49882	1.75653e-24	6.94789e-23
UBQLN4	56893	1.06838	1.79026e-24	7.06585e-23
RAD51AP1	10635	2.30945	1.88084e-24	7.40725e-23
FAM133A	286499	5.15605	1.95169e-24	7.66959e-23
CD109	135228	2.68573	2.02811e-24	7.95266e-23
LINGO1	84894	2.6764	2.28142e-24	8.92661e-23
IDUA	3425	1.48088	2.40095e-24	9.36184e-23
NKD1	85407	3.95384	2.40299e-24	9.36184e-23
MAGEA6	4105	6.68091	2.49782e-24	9.71039e-23
FAM54A	113115	2.88301	2.63898e-24	1.02153e-22
EHD3	30845	-2.03689	2.70049e-24	1.04312e-22
C17orf82	388407	2.91254	2.74583e-24	1.05837e-22
GPR128	84873	-2.68965	2.78687e-24	1.07191e-22
TMC7	79905	2.20422	3.27048e-24	1.2526e-22
RBP7	116362	2.17285	3.33048e-24	1.27289e-22
TUBE1	51175	-1.75542	3.97984e-24	1.51787e-22
PLK4	10733	2.3565	4.1319e-24	1.57255e-22
JDP2	122953	-1.28454	4.16696e-24	1.58257e-22
PITX1	5307	5.27184	4.21687e-24	1.59818e-22
LOXL2	4017	1.73408	4.46773e-24	1.6862e-22
EFNB3	1949	-2.27764	5.06277e-24	1.9068e-22
NSMCE2	286053	1.45153	5.27997e-24	1.98448e-22
TRPC6	7225	2.17071	5.29666e-24	1.98663e-22
CRIP3	401262	2.44808	5.53245e-24	2.07078e-22
KIF24	347240	1.75133	5.89543e-24	2.2021e-22
ARHGAP39	80728	1.57257	6.67864e-24	2.48951e-22
DNASE1L3	1776	-2.69529	6.80307e-24	2.53069e-22
KIF19	124602	-2.63117	6.89539e-24	2.55977e-22
APLP1	333	3.38665	7.01622e-24	2.594e-22
NRBF2	29982	-1.07103	7.81657e-24	2.87815e-22
OLFML3	56944	-1.99192	8.09469e-24	2.97451e-22
HSF2BP	11077	2.55145	8.60878e-24	3.15702e-22
POLA2	23649	1.27898	8.79939e-24	3.2204e-22
LEF1	51176	3.12752	8.8584e-24	3.23546e-22
LY6H	4062	4.27687	9.82685e-24	3.57476e-22
C1QTNF3	114899	3.46657	1.00485e-23	3.64807e-22
IL1RAP	3556	-2.11574	1.02202e-23	3.703e-22
C1R	715	-1.62409	1.0482e-23	3.7827e-22
KIAA1462	57608	1.79999	1.04634e-23	3.7827e-22
FOS	2353	-2.83869	1.09268e-23	3.93539e-22
SLC39A14	23516	-1.55849	1.17143e-23	4.21065e-22
SLC6A8	6535	3.30222	1.23038e-23	4.41376e-22
MSRA	4482	-1.42892	1.30717e-23	4.67997e-22
SFRP1	6422	-2.81548	1.32425e-23	4.73178e-22
PSPH	5723	1.30985	1.34822e-23	4.80795e-22
OSR2	116039	4.31932	1.38533e-23	4.93059e-22
C3orf32	51066	4.15383	1.45645e-23	5.16342e-22
PAMR1	25891	-2.06045	1.46259e-23	5.17506e-22
HAGHL	84264	3.73012	1.80024e-23	6.33266e-22
GBAP1	2630	1.68438	1.81751e-23	6.38101e-22
TCF15	6939	2.61023	1.92379e-23	6.74109e-22
KLHL15	80311	-1.28337	2.09157e-23	7.31485e-22
MND1	84057	3.35154	2.28525e-23	7.97681e-22
ETS2	2114	-1.65686	2.35828e-23	8.20011e-22
SH3YL1	26751	-1.56104	2.55509e-23	8.86742e-22
STARD5	80765	-1.71223	2.61593e-23	9.06123e-22
SF3B4	10262	1.01992	2.79188e-23	9.65222e-22
DSN1	79980	1.20501	2.81737e-23	9.72181e-22
ASB16	92591	2.53642	2.95623e-23	1.01816e-21
UGP2	7360	-1.1631	3.02416e-23	1.03958e-21
YEATS2	55689	1.13922	3.22044e-23	1.10495e-21
SCRIB	23513	1.26597	3.37366e-23	1.15533e-21
IQCE	23288	1.26275	3.55468e-23	1.21503e-21
RDBP	7936	1.1991	3.82637e-23	1.30298e-21
XRCC2	7516	2.72396	4.40319e-23	1.49659e-21
PODXL	5420	1.66121	4.45623e-23	1.51178e-21
GPRIN1	114787	2.53011	4.51913e-23	1.5274e-21
FXN	2395	-1.24435	4.64808e-23	1.56806e-21
HIST1H4H	8365	2.71571	4.72467e-23	1.59093e-21
NTF3	4908	-2.72042	4.97406e-23	1.6718e-21
RFX5	5993	1.28038	5.02547e-23	1.68595e-21
LIN9	286826	1.60432	5.26046e-23	1.76153e-21
ADRA2B	151	-1.96792	5.27838e-23	1.76427e-21
PLSCR4	57088	-1.63199	6.13546e-23	2.04696e-21
IVD	3712	-1.15533	6.3122e-23	2.10206e-21
CBFA2T2	9139	1.1034	6.99548e-23	2.32532e-21
CHAF1A	10036	1.37017	7.15141e-23	2.3728e-21
KPNA2	3838	1.36223	7.25036e-23	2.40123e-21
MAP2K1	5604	-1.17459	7.2833e-23	2.40774e-21
ADRA2C	152	3.26185	7.30619e-23	2.41091e-21
HOXD4	3233	4.79716	8.4169e-23	2.77237e-21
FAM72A	729533	3.26575	8.53177e-23	2.80511e-21
PHOSPHO1	162466	-1.84866	9.28935e-23	3.04866e-21
BAIAP2L2	80115	3.02417	9.36779e-23	3.06884e-21
CCL23	6368	-3.26195	9.53064e-23	3.11655e-21
GUCY2C	2984	4.66783	9.92155e-23	3.23854e-21
PPOX	5498	1.025	9.94205e-23	3.23939e-21
C15orf27	123591	3.42703	1.03965e-22	3.38137e-21
CDKN2BAS	100048912	3.31573	1.15888e-22	3.7624e-21
SLC26A2	1836	1.30857	1.17027e-22	3.79258e-21
KAZ	23254	-2.0129	1.23686e-22	4.00125e-21
ELFN2	114794	3.75478	1.37267e-22	4.43266e-21
LRRN3	54674	-2.61357	1.39781e-22	4.49783e-21
RAD54B	25788	1.58393	1.39665e-22	4.49783e-21
KNTC1	9735	2.04002	1.42295e-22	4.5706e-21
MS4A6A	64231	-1.83508	1.66397e-22	5.33531e-21
MCM8	84515	1.54024	1.70508e-22	5.45745e-21
ZNF696	79943	1.06267	1.71465e-22	5.47842e-21
PBLD	64081	-1.94318	2.05469e-22	6.5533e-21
FANCG	2189	1.31736	2.27271e-22	7.23592e-21
GSTZ1	2954	-1.90116	2.37221e-22	7.53946e-21
NUDT1	4521	1.4713	2.43852e-22	7.73666e-21
BLM	641	2.38997	2.51609e-22	7.9688e-21
COL9A1	1297	3.73233	2.6193e-22	8.28119e-21
NUDT17	200035	2.01764	2.65232e-22	8.36665e-21
FGF13	2258	2.51393	2.65557e-22	8.36665e-21
JAG2	3714	1.96129	2.67057e-22	8.3993e-21
FRMD4B	23150	-1.29116	3.06199e-22	9.61371e-21
FCN2	2220	-3.89738	3.08153e-22	9.65832e-21
PCSK2	5126	-4.04608	3.26179e-22	1.0188e-20
ACLY	47	1.14015	3.28944e-22	1.02391e-20
NPY1R	4886	-2.24605	3.48321e-22	1.08195e-20
ANKRD13B	124930	1.67697	3.48784e-22	1.08195e-20
HOXD1	3231	4.23164	3.54468e-22	1.0977e-20
MYO19	80179	1.16091	3.55248e-22	1.09824e-20
DIO2	1734	3.94248	3.59006e-22	1.10796e-20
ALG1L	200810	3.28258	3.65235e-22	1.12527e-20
ITPKA	3706	2.34982	3.85587e-22	1.18395e-20
TIMD4	91937	-3.64964	3.94706e-22	1.2099e-20
FBXO32	114907	2.42724	4.22455e-22	1.29277e-20
NBLA00301	79804	-2.8677	4.43175e-22	1.35389e-20
MAPK12	6300	2.34447	4.60329e-22	1.40393e-20
TCF21	6943	-1.88836	4.67332e-22	1.42289e-20
FAM83H	286077	1.38451	4.72702e-22	1.43682e-20
ITGA6	3655	1.62892	4.80848e-22	1.45914e-20
ALPK3	57538	2.23867	5.73613e-22	1.73772e-20
SLC38A2	54407	-1.61757	5.82772e-22	1.76252e-20
ETFDH	2110	-1.37569	5.91159e-22	1.78491e-20
CTSL2	1515	3.47586	6.07764e-22	1.82591e-20
ADCY6	112	1.18522	6.72372e-22	2.01334e-20
CDC25A	993	1.94291	6.80596e-22	2.0346e-20
CUL7	9820	1.11197	8.57614e-22	2.55535e-20
PVT1	5820	2.66231	8.63509e-22	2.56869e-20
EMX1	2016	3.96211	9.16492e-22	2.71738e-20
C12orf34	84915	1.74839	9.25766e-22	2.73592e-20
FARP2	9855	-1.03817	9.54137e-22	2.81517e-20
FGD1	2245	1.7139	1.06806e-21	3.14617e-20
KIFC2	90990	1.72769	1.09263e-21	3.21332e-20
ASPHD1	253982	3.48448	1.24135e-21	3.63299e-20
GPM6A	2823	-2.91834	1.34056e-21	3.91702e-20
CCDC142	84865	1.04045	1.39637e-21	4.07354e-20
SPRY2	10253	-1.44312	1.44256e-21	4.20151e-20
PORCN	64840	1.33275	1.47968e-21	4.3027e-20
PAFAH1B3	5050	1.68129	1.65536e-21	4.80374e-20
SEPT5	5413	2.08768	1.66795e-21	4.82692e-20
DLG5	9231	1.60588	1.77432e-21	5.12658e-20
ANKRD27	84079	1.00201	1.78381e-21	5.14578e-20
ZFP1	162239	-1.55325	1.78813e-21	5.15005e-20
SPINK5	11005	4.08508	1.94879e-21	5.60387e-20
C11orf93	120376	2.8383	2.01277e-21	5.77867e-20
TMEM145	284339	3.81735	2.11303e-21	6.05691e-20
C6orf223	221416	4.51886	2.29115e-21	6.54676e-20
CA4	762	4.07977	2.30803e-21	6.58462e-20
MAGEA12	4111	6.24754	2.31795e-21	6.60252e-20
KAT2A	2648	1.00271	2.57706e-21	7.32904e-20
SERPINI1	5274	1.83412	2.69764e-21	7.65993e-20
KCNK9	51305	5.45458	2.74263e-21	7.76336e-20
GDF2	2658	-4.72637	2.80587e-21	7.92928e-20
SYNE1	23345	-1.39076	2.81e-21	7.92928e-20
EGFL6	25975	4.36387	2.83458e-21	7.98619e-20
RNFT2	84900	2.2344	3.03789e-21	8.54571e-20
C20orf117	140710	1.63933	3.05818e-21	8.58944e-20
MAGEA3	4102	6.05337	3.10013e-21	8.6938e-20
SFN	2810	3.77717	3.16614e-21	8.8652e-20
CACNB4	785	3.49766	3.2089e-21	8.94723e-20
ACAN	176	3.7624	3.20747e-21	8.94723e-20
GNE	10020	-1.359	3.40974e-21	9.4886e-20
ITGA7	3679	1.54364	3.51978e-21	9.77982e-20
ZNF692	55657	1.2563	3.58347e-21	9.94152e-20
ZNF341	84905	1.11033	3.7648e-21	1.04127e-19
ADAM23	8745	4.23629	3.85573e-21	1.06317e-19
NEB	4703	3.52819	3.91429e-21	1.07768e-19
FLNC	2318	3.52702	4.186e-21	1.14899e-19
LPL	4023	2.12725	4.37675e-21	1.19592e-19
TP53I3	9540	1.84087	4.45004e-21	1.21229e-19
MXD3	83463	1.34789	4.5339e-21	1.23328e-19
PDIA2	64714	5.02249	4.7089e-21	1.27704e-19
NMB	4828	2.00058	4.81552e-21	1.30401e-19
DNM3	26052	2.06651	5.73936e-21	1.54954e-19
BCL9	607	1.5269	5.8468e-21	1.5762e-19
DNMT3A	1788	1.27424	6.99111e-21	1.8791e-19
ITGA2	3673	2.4159	7.08643e-21	1.90189e-19
DCAF4L2	138009	6.70617	7.1089e-21	1.9051e-19
LTK	4058	-2.32149	7.33987e-21	1.96409e-19
CKS1B	1163	1.22311	7.3719e-21	1.96975e-19
PDGFA	5154	1.94774	7.56198e-21	2.01463e-19
C12orf39	80763	3.91034	7.56209e-21	2.01463e-19
TRIM16L	147166	2.80484	7.58883e-21	2.01879e-19
STEAP3	55240	-1.72492	8.3749e-21	2.21344e-19
CD4	920	-1.72206	8.38164e-21	2.21344e-19
DNAH14	127602	1.22478	8.4654e-21	2.2323e-19
DTYMK	1841	1.11036	8.80162e-21	2.31759e-19
CLSPN	63967	2.96414	8.94213e-21	2.35117e-19
WHSC1	7468	1.00597	9.01674e-21	2.36393e-19
GPSM2	29899	1.68655	9.01217e-21	2.36393e-19
SLC6A9	6536	2.30738	9.15884e-21	2.39771e-19
LRRC16B	90668	-2.22772	9.43525e-21	2.46651e-19
RDM1	201299	3.65896	9.91054e-21	2.58702e-19
CHEK1	1111	1.37899	1.00896e-20	2.62997e-19
CBX8	57332	1.42337	1.08205e-20	2.81645e-19
INCENP	3619	1.40373	1.10637e-20	2.87149e-19
KIAA1522	57648	1.47921	1.1705e-20	3.03358e-19
P4HA2	8974	1.59716	1.17767e-20	3.04782e-19
CDC7	8317	2.00367	1.19041e-20	3.0764e-19
ACCN2	41	3.13427	1.33821e-20	3.45341e-19
SSX1	6756	6.65548	1.41675e-20	3.65091e-19
NEU1	4758	1.11051	1.42717e-20	3.67252e-19
HIST1H2AM	8336	2.51589	1.58231e-20	4.06596e-19
GNG4	2786	5.1343	1.61851e-20	4.14723e-19
DUSP6	1848	-1.59828	1.62123e-20	4.14834e-19
CXCL14	9547	-3.77106	1.68362e-20	4.30189e-19
ALDH2	217	-1.44748	1.6948e-20	4.32437e-19
C6orf97	80129	2.83445	1.86682e-20	4.75658e-19
GRAMD1A	57655	1.4719	2.00225e-20	5.09449e-19
ZFP36	7538	-1.86497	2.00977e-20	5.10645e-19
RAB11FIP4	84440	1.67796	2.0547e-20	5.21331e-19
IQCD	115811	2.90308	2.06368e-20	5.22877e-19
FBF1	85302	1.4485	2.07535e-20	5.25097e-19
MARCH4	57574	3.82401	2.08946e-20	5.27931e-19
MPZ	4359	3.14097	2.2724e-20	5.71761e-19
SRRM3	222183	3.18627	2.33974e-20	5.87889e-19
GPR35	2859	3.12117	2.34319e-20	5.8794e-19
C1orf9	51430	1.1608	2.49024e-20	6.23972e-19
GSG2	83903	2.42145	2.78535e-20	6.96952e-19
CHML	1122	1.75527	2.88023e-20	7.1896e-19
MSTO2P	100129405	1.88779	2.88124e-20	7.1896e-19
LAMA3	3909	2.63996	2.9541e-20	7.36128e-19
CSTF2	1478	1.06494	2.9599e-20	7.3656e-19
GINS3	64785	1.33941	3.04578e-20	7.5689e-19
C12orf32	83695	1.08333	3.23758e-20	8.02353e-19
TBX4	9496	5.8509	3.35015e-20	8.26858e-19
LOC100128292	100128292	2.43123	3.38407e-20	8.34094e-19
TIGD1	200765	1.41034	3.46108e-20	8.51915e-19
STXBP6	29091	1.75444	3.54364e-20	8.71052e-19
ERLIN1	10613	-1.28696	3.68965e-20	9.05713e-19
FIBCD1	84929	4.99501	3.72413e-20	9.1294e-19
SAC3D1	29901	1.24068	3.88928e-20	9.52138e-19
NRG2	9542	3.19405	4.02237e-20	9.8339e-19
C6orf145	221749	-1.37029	4.20446e-20	1.02652e-18
SIX4	51804	3.02163	4.21236e-20	1.02707e-18
SLC39A10	57181	1.46872	4.28488e-20	1.04194e-18
CCDC123	84902	1.04533	4.4136e-20	1.07037e-18
PANK1	53354	-1.45229	4.50725e-20	1.09162e-18
HELLS	3070	2.35665	4.53582e-20	1.09707e-18
RCL1	10171	-1.57838	4.58257e-20	1.10691e-18
CBR3	874	2.6388	4.71549e-20	1.13749e-18
PPP2R2C	5522	5.15627	4.85372e-20	1.16773e-18
SHPK	23729	-1.06383	4.94078e-20	1.1871e-18
RNF165	494470	-2.35056	4.99854e-20	1.19939e-18
TMEM164	84187	1.41297	5.14306e-20	1.23243e-18
TLCD1	116238	1.55015	5.28805e-20	1.2655e-18
MSC	9242	3.39645	5.30444e-20	1.26775e-18
C5orf46	389336	3.80484	5.46217e-20	1.30372e-18
DCUN1D3	123879	-1.10435	5.51749e-20	1.31519e-18
IL1B	3553	-2.1761	5.60573e-20	1.33447e-18
DNAJC25	548645	-1.20436	5.67562e-20	1.34934e-18
IQCC	55721	1.24322	5.73635e-20	1.36199e-18
SHC1	6464	1.01106	5.77242e-20	1.36876e-18
CBFA2T3	863	-1.9229	6.13682e-20	1.45137e-18
FAM111B	374393	2.65266	6.46661e-20	1.52737e-18
PRAME	23532	5.47889	6.98542e-20	1.64776e-18
PGM1	5236	-1.09431	7.14727e-20	1.68375e-18
NAT2	10	-2.92667	8.56177e-20	2.00913e-18
C9orf140	89958	2.38344	8.81373e-20	2.06558e-18
XAGE1D	9503	6.46141	9.23531e-20	2.16159e-18
TM4SF20	79853	5.47215	9.26116e-20	2.16484e-18
ZIC5	85416	5.38392	9.28466e-20	2.16754e-18
ALDH1B1	219	-1.47943	9.50734e-20	2.21382e-18
LRRC55	219527	-2.67691	9.58314e-20	2.2286e-18
C17orf53	78995	1.83114	9.75827e-20	2.26642e-18
PLGLA	285189	-2.52515	1.00403e-19	2.32893e-18
HOXD10	3236	4.39702	1.06904e-19	2.47657e-18
C1orf35	79169	1.12951	1.25484e-19	2.89589e-18
FAM64A	54478	2.69788	1.2777e-19	2.94489e-18
MAMSTR	284358	1.88602	1.28655e-19	2.96152e-18
EGR1	1958	-2.26959	1.32723e-19	3.05127e-18
HSPB1	3315	1.73396	1.35734e-19	3.11335e-18
CAMK2N2	94032	2.43412	1.35766e-19	3.11335e-18
FOXD2	2306	2.18111	1.40879e-19	3.2265e-18
LOC100125556	100125556	1.39592	1.41715e-19	3.24155e-18
EFNA3	1944	2.08067	1.42153e-19	3.24748e-18
LZTS1	11178	1.58286	1.45986e-19	3.32664e-18
TMEM220	388335	-1.58285	1.49609e-19	3.40491e-18
RAB6B	51560	1.63451	1.5566e-19	3.53819e-18
MT1F	4494	-3.50735	1.68302e-19	3.8112e-18
HMGCL	3155	-1.21881	1.6942e-19	3.83172e-18
GNAO1	2775	-2.48594	1.74828e-19	3.94912e-18
SIGLEC9	27180	-1.69912	1.80556e-19	4.07341e-18
ATAD2	29028	1.46988	2.02558e-19	4.55844e-18
BDKRB1	623	2.89482	2.11843e-19	4.76147e-18
SMYD3	64754	1.3872	2.13968e-19	4.80328e-18
GNA14	9630	-1.77843	2.15393e-19	4.82928e-18
H2AFX	3014	1.14771	2.1616e-19	4.8405e-18
ACTN2	88	3.41944	2.20111e-19	4.92287e-18
ID2B	84099	-1.79337	2.36425e-19	5.27499e-18
EGR3	1960	-2.1488	2.4467e-19	5.45196e-18
BOP1	23246	1.83988	2.66516e-19	5.93145e-18
ZBTB12	221527	1.52159	2.69775e-19	5.98928e-18
SLC38A6	145389	1.3831	2.71623e-19	6.02292e-18
N4BP3	23138	2.04126	2.91752e-19	6.46135e-18
PTGS2	5743	-2.61423	2.99164e-19	6.6174e-18
FERMT2	10979	-1.07649	3.12406e-19	6.9019e-18
SIGLEC11	114132	-2.27579	3.18859e-19	7.03587e-18
GINS4	84296	1.68956	3.214e-19	7.08331e-18
SUV420H2	84787	1.14621	3.25396e-19	7.16267e-18
PROM2	150696	-2.4127	3.36139e-19	7.39016e-18
SMC4	10051	1.22965	3.43072e-19	7.53344e-18
ADM2	79924	2.1772	3.49887e-19	7.66451e-18
C9orf72	203228	-1.23134	3.50708e-19	7.67322e-18
SSR2	6746	1.1654	3.84075e-19	8.37292e-18
RHOB	388	-1.44279	3.93496e-19	8.56799e-18
ABCC5	10057	1.13757	4.04268e-19	8.79198e-18
DIRAS3	9077	-2.69638	4.05602e-19	8.81041e-18
CHTF18	63922	1.50962	4.16163e-19	9.00743e-18
B4GALNT2	124872	6.12235	4.31281e-19	9.30129e-18
TEX19	400629	4.10301	4.60031e-19	9.90954e-18
CD163	9332	-2.04853	4.6891e-19	1.00888e-17
ETV4	2118	2.89545	4.76706e-19	1.02201e-17
STAB2	55576	-3.88239	4.8134e-19	1.03073e-17
STK39	27347	2.22203	4.87955e-19	1.04243e-17
COL2A1	1280	5.37993	4.87587e-19	1.04243e-17
DBF4B	80174	1.37241	5.09799e-19	1.08781e-17
MCM5	4174	1.30871	5.34397e-19	1.13762e-17
HPS5	11234	-1.6064	5.40605e-19	1.14948e-17
KCP	375616	3.20567	5.72813e-19	1.21512e-17
ZNF71	58491	1.18861	5.78537e-19	1.22582e-17
RPS6KL1	83694	1.99011	5.88819e-19	1.24615e-17
LARP1B	55132	-1.0193	6.29258e-19	1.33018e-17
MSX1	4487	1.90809	6.33566e-19	1.33772e-17
SP6	80320	2.10923	6.47636e-19	1.36584e-17
MAST2	23139	1.08041	6.5246e-19	1.37282e-17
LOC100132354	100132354	3.524	7.7861e-19	1.62879e-17
UPK3A	7380	4.62595	7.88831e-19	1.64827e-17
RHBDL3	162494	3.73228	7.97045e-19	1.66351e-17
MCAM	4162	1.67581	8.82817e-19	1.83829e-17
VMO1	284013	-1.71207	9.66614e-19	2.00357e-17
GATSL1	389523	2.77435	9.65591e-19	2.00357e-17
ACAA1	30	-1.40242	1.03871e-18	2.14808e-17
TBXA2R	6915	-1.5825	1.05582e-18	2.18098e-17
RFPL4B	442247	5.73316	1.0776e-18	2.22344e-17
LOC387646	387646	2.62219	1.13872e-18	2.34688e-17
CDCA4	55038	1.16399	1.18894e-18	2.44482e-17
TESC	54997	2.79694	1.23637e-18	2.53946e-17
GPR172A	79581	1.26766	1.28306e-18	2.63238e-17
HOXA3	3200	2.74972	1.31494e-18	2.69474e-17
FAM164C	79696	-1.4534	1.31848e-18	2.69893e-17
RAB3B	5865	3.35326	1.32618e-18	2.71163e-17
RAG1AP1	55974	1.27294	1.35419e-18	2.76579e-17
CYP2C8	1558	-2.42872	1.36734e-18	2.78949e-17
LRRN2	10446	2.76378	1.39454e-18	2.84179e-17
SLC35D1	23169	-1.1246	1.43203e-18	2.91164e-17
CCHCR1	54535	1.11618	1.43385e-18	2.91207e-17
SMPD3	55512	-2.31494	1.49945e-18	3.04189e-17
LASS1	10715	3.81651	1.51592e-18	3.07187e-17
DSTYK	25778	1.16274	1.52316e-18	3.08309e-17
MCM4	4173	1.42909	1.58662e-18	3.20795e-17
ATP6V1C1	528	1.0303	1.60091e-18	3.23322e-17
GTF2IRD1	9569	1.29475	1.64e-18	3.3085e-17
PRR11	55771	2.87126	1.65431e-18	3.33365e-17
EGF	1950	5.06815	1.82018e-18	3.66382e-17
TMEM163	81615	3.5943	1.82546e-18	3.67037e-17
TRIM59	286827	1.76755	1.92692e-18	3.87008e-17
SOCS6	9306	-1.02444	2.05777e-18	4.12373e-17
MTL5	9633	2.20865	2.16895e-18	4.33694e-17
ZIC4	84107	4.14088	2.26647e-18	4.52694e-17
LCN2	3934	3.25681	2.31918e-18	4.62713e-17
OSBP2	23762	1.84307	2.40415e-18	4.79137e-17
DNER	92737	5.45717	2.52743e-18	5.02602e-17
SLC28A3	64078	-3.02217	2.57361e-18	5.11222e-17
HMGA1	3159	1.63618	2.63295e-18	5.21295e-17
HBA2	3040	-2.06992	2.63954e-18	5.2146e-17
HIST2H3C	126961	3.33958	2.63789e-18	5.2146e-17
REEP2	51308	2.61835	2.66691e-18	5.26294e-17
PROK2	60675	-3.18222	2.68044e-18	5.28388e-17
ADRA1A	148	-2.78797	2.78207e-18	5.47826e-17
EPB41L4B	54566	-1.63143	2.84824e-18	5.59394e-17
LOC80154	80154	1.56259	2.85008e-18	5.59394e-17
MKRN3	7681	3.65648	2.90555e-18	5.69665e-17
CSF3R	1441	-1.74014	3.0104e-18	5.88531e-17
TBC1D16	125058	1.29909	3.02572e-18	5.90667e-17
EDIL3	10085	2.64098	3.30037e-18	6.42899e-17
NCAPG2	54892	1.28245	3.55046e-18	6.90871e-17
SHISA4	149345	1.84839	3.94988e-18	7.66125e-17
FBXW10	10517	3.88184	3.99627e-18	7.74293e-17
PHF19	26147	1.24546	4.05803e-18	7.8542e-17
LILRB5	10990	-1.90861	4.12829e-18	7.98165e-17
ZFP36L1	677	-1.04195	4.1845e-18	8.07309e-17
CTSA	5476	1.01462	4.7451e-18	9.14492e-17
ZNF295	49854	-1.40396	4.83258e-18	9.30362e-17
FAM171A2	284069	2.48363	5.02275e-18	9.65945e-17
MT1X	4501	-2.97268	5.18731e-18	9.95479e-17
CXCL2	2920	-2.19887	5.18576e-18	9.95479e-17
CLCN2	1181	1.2248	5.47915e-18	1.05037e-16
CCDC64	92558	2.21945	5.72413e-18	1.09502e-16
POLA1	5422	1.06377	5.76914e-18	1.10247e-16
SNRPE	6635	1.05441	5.84985e-18	1.11671e-16
LPHN1	22859	2.52427	5.982e-18	1.14074e-16
GPATCH4	54865	1.10451	6.21957e-18	1.18355e-16
SLC2A5	6518	3.21141	6.23898e-18	1.186e-16
TMEM132A	54972	2.09509	6.24993e-18	1.18683e-16
ACAT1	38	-1.18431	6.34427e-18	1.20223e-16
ADK	132	-1.17334	6.34245e-18	1.20223e-16
GPR146	115330	-1.2052	7.31942e-18	1.38124e-16
SYT10	341359	-3.60279	7.90313e-18	1.48674e-16
CCNO	10309	3.39409	8.06645e-18	1.51589e-16
PCDHB2	56133	2.69779	8.14421e-18	1.52892e-16
?	653553	1.68482	8.16646e-18	1.53151e-16
GLI4	2738	1.58856	8.32648e-18	1.55829e-16
RSPO3	84870	-3.03166	8.40577e-18	1.57151e-16
GRPR	2925	3.96253	8.64501e-18	1.6129e-16
MT1E	4493	-3.04905	8.65714e-18	1.6135e-16
ZSWIM5	57643	2.29317	1.05626e-17	1.95656e-16
NCAPD2	9918	1.22774	1.07655e-17	1.99127e-16
SMC1B	27127	3.93457	1.07719e-17	1.99127e-16
APOBEC3B	9582	2.59114	1.22201e-17	2.25667e-16
ZNF681	148213	2.18394	1.26376e-17	2.32666e-16
MS4A7	58475	-1.59671	1.27802e-17	2.35053e-16
VWF	7450	1.89759	1.297e-17	2.38301e-16
SRPX	8406	-2.35682	1.3115e-17	2.40721e-16
C20orf118	140711	2.36653	1.34007e-17	2.45715e-16
TLX1	3195	2.66476	1.40775e-17	2.57345e-16
GHR	2690	-2.04478	1.50717e-17	2.75241e-16
WNK4	65266	3.55493	1.51616e-17	2.76326e-16
C1orf61	10485	3.85258	1.53087e-17	2.78446e-16
CYR61	3491	-1.91641	1.5335e-17	2.78644e-16
C1orf31	388753	1.25025	1.62355e-17	2.94121e-16
NTM	50863	3.1577	1.70075e-17	3.07493e-16
HEATR7A	727957	1.17737	1.7079e-17	3.08477e-16
ACAD11	84129	-1.34991	1.78458e-17	3.21685e-16
EEF1A2	1917	4.15096	1.91207e-17	3.43982e-16
MT3	4504	5.13602	1.92276e-17	3.45562e-16
GNPNAT1	64841	-1.01809	1.96033e-17	3.51966e-16
RHPN1	114822	1.97176	2.05054e-17	3.67434e-16
MGC16121	84848	-1.67695	2.13625e-17	3.82414e-16
TRIM54	57159	4.70389	2.1486e-17	3.84245e-16
PSMD4	5710	1.16075	2.17465e-17	3.88521e-16
UBD	10537	2.82052	2.23717e-17	3.99296e-16
MSH5	4439	1.57559	2.25736e-17	4.02503e-16
MYO1A	4640	2.72067	2.28523e-17	4.06273e-16
PRR19	284338	2.5858	2.3346e-17	4.14643e-16
MGC12982	84793	1.95385	2.37122e-17	4.20735e-16
HOXD3	3232	3.79191	2.39721e-17	4.24931e-16
IER2	9592	-1.3583	2.46482e-17	4.35635e-16
ALDH8A1	64577	-1.86987	2.47485e-17	4.36982e-16
KLF11	8462	-1.13261	2.56406e-17	4.52294e-16
CYP2B6	1555	-2.49929	2.58798e-17	4.56068e-16
DNMT1	1786	1.10533	2.6995e-17	4.75258e-16
PEMT	10400	-1.40765	2.72821e-17	4.79847e-16
COL7A1	1294	3.5282	2.74532e-17	4.81921e-16
HGF	3082	-2.2974	2.77292e-17	4.86295e-16
DARS2	55157	1.06241	2.91303e-17	5.09387e-16
PHLDA1	22822	-2.11531	2.91887e-17	5.09916e-16
GLA	2717	1.4564	3.0133e-17	5.25906e-16
IGFBP4	3487	-1.11374	3.17087e-17	5.52872e-16
ACADSB	36	-1.54718	3.28316e-17	5.71352e-16
PNRC1	10957	-1.53409	3.28939e-17	5.71886e-16
WDR4	10785	1.0157	3.51199e-17	6.10002e-16
PYCR1	5831	2.6489	3.52595e-17	6.1184e-16
BRSK2	9024	4.09207	3.55692e-17	6.16034e-16
NGFR	4804	-2.07484	3.71223e-17	6.41706e-16
SLC22A11	55867	3.97757	3.75807e-17	6.49011e-16
GPSM1	26086	2.02852	3.80738e-17	6.569e-16
NDRG2	57447	-1.28332	3.91879e-17	6.74836e-16
C4orf46	201725	1.15909	4.16437e-17	7.15087e-16
SLC4A11	83959	3.19106	4.39315e-17	7.53658e-16
ZNF219	51222	1.26786	4.46724e-17	7.65644e-16
psiTPTE22	387590	-1.80279	4.55735e-17	7.80349e-16
B3GNTL1	146712	1.33435	4.62413e-17	7.91036e-16
CLN3	1201	1.03396	4.6744e-17	7.98881e-16
KIF1A	547	3.85098	4.69886e-17	8.02305e-16
GABPB2	126626	1.14601	4.93864e-17	8.41659e-16
SFRP4	6424	2.71201	4.994e-17	8.50294e-16
FAM78B	149297	1.71333	5.07185e-17	8.62739e-16
PEG10	23089	3.78544	5.20636e-17	8.83958e-16
MAGEC1	9947	6.07916	5.21381e-17	8.84395e-16
PIPSL	266971	1.01024	5.25663e-17	8.90824e-16
MT1L	4500	-2.77347	5.26243e-17	8.90974e-16
BMP5	653	-2.93492	5.4692e-17	9.25116e-16
GATS	352954	1.69111	5.48868e-17	9.27546e-16
LDLR	3949	-1.49394	5.63745e-17	9.51799e-16
LGI3	203190	3.83294	5.65432e-17	9.53758e-16
TTLL4	9654	1.81891	5.80915e-17	9.78053e-16
CCBE1	147372	-3.12807	5.88839e-17	9.87724e-16
MYCN	4613	3.00129	5.87946e-17	9.87724e-16
KCTD7	154881	1.22623	6.42972e-17	1.07753e-15
CYP4A11	1579	-2.0209	6.47241e-17	1.08368e-15
MLYCD	23417	-1.12634	6.49093e-17	1.08578e-15
IL3RA	3563	1.59531	6.51712e-17	1.08915e-15
MEP1A	4224	4.0418	6.55133e-17	1.09386e-15
SIGLEC1	6614	-1.63688	6.56717e-17	1.0955e-15
RNF212	285498	-2.29203	6.60085e-17	1.09909e-15
MAFG	4097	1.20524	7.27321e-17	1.2033e-15
CDCA7	83879	3.0703	7.42483e-17	1.22726e-15
PI15	51050	3.46681	7.54295e-17	1.24565e-15
KDM6B	23135	-1.13727	7.70556e-17	1.27019e-15
NR4A1	3164	-2.07399	7.86854e-17	1.29588e-15
CCDC163P	126661	2.08412	8.44856e-17	1.39014e-15
SPSB2	84727	1.35505	8.54224e-17	1.40428e-15
DLK2	65989	3.43415	8.86687e-17	1.45368e-15
TEAD2	8463	1.54874	9.24899e-17	1.51086e-15
TNNC1	7134	2.93152	9.57562e-17	1.5614e-15
NAT1	9	-1.24983	9.67169e-17	1.57565e-15
FAM178B	51252	4.88919	1.05956e-16	1.72462e-15
DLC1	10395	-1.1941	1.09167e-16	1.77211e-15
DFNB31	25861	1.3594	1.10727e-16	1.79582e-15
TINAG	27283	5.5689	1.12616e-16	1.82319e-15
SRXN1	140809	1.70271	1.14971e-16	1.85966e-15
CFI	3426	-1.29344	1.19341e-16	1.9269e-15
PALM2	114299	-1.54077	1.28514e-16	2.07132e-15
LOC541471	541471	1.87077	1.32254e-16	2.12781e-15
BFSP1	631	1.41505	1.34918e-16	2.1649e-15
MUT	4594	-1.17245	1.36766e-16	2.19262e-15
EGR2	1959	-2.30257	1.38425e-16	2.21725e-15
PCDH17	27253	1.67857	1.44883e-16	2.31864e-15
C19orf40	91442	1.35952	1.47821e-16	2.36356e-15
LYVE1	10894	-2.4077	1.53101e-16	2.44584e-15
ACSL1	2180	-1.77184	1.55006e-16	2.47093e-15
JUNB	3726	-1.52514	1.55081e-16	2.47093e-15
LHX4	89884	3.0217	1.59518e-16	2.5394e-15
MAT1A	4143	-1.71865	1.65933e-16	2.63687e-15
C16orf75	116028	1.94425	1.66505e-16	2.64365e-15
ZNF607	84775	1.52438	1.67767e-16	2.66135e-15
F2RL3	9002	2.29113	1.73242e-16	2.7458e-15
CIDEB	27141	-1.50972	1.81703e-16	2.87487e-15
MATN3	4148	2.88655	1.8255e-16	2.88576e-15
CEP72	55722	1.31178	1.85704e-16	2.93305e-15
APC2	10297	2.22977	1.91959e-16	3.02921e-15
CENPJ	55835	1.37869	1.93661e-16	3.05341e-15
ANKRD43	134548	1.72563	1.99995e-16	3.14506e-15
CYP3A43	64816	-2.50316	2.01777e-16	3.17033e-15
AADAT	51166	-2.24061	2.05364e-16	3.2239e-15
ALX3	257	2.55554	2.15114e-16	3.3682e-15
POLE2	5427	1.84328	2.20756e-16	3.4476e-15
LONRF1	91694	-1.12091	2.28282e-16	3.56207e-15
PRAM1	84106	-1.78196	2.35873e-16	3.67103e-15
CEACAM3	1084	-2.41387	2.37559e-16	3.6941e-15
NME1	4830	1.13402	2.38455e-16	3.70485e-15
CKAP2	26586	1.42032	2.41885e-16	3.75492e-15
RHBDL1	9028	2.07669	2.42392e-16	3.75956e-15
RAP2A	5911	1.11559	2.70603e-16	4.18638e-15
ACSM3	6296	-2.03171	2.74408e-16	4.24162e-15
LOC100133469	100133469	5.86037	2.75635e-16	4.25695e-15
TMCO3	55002	1.43125	2.78972e-16	4.30482e-15
S100A8	6279	-2.20109	2.79887e-16	4.31527e-15
ARHGAP33	115703	1.50499	2.89906e-16	4.45835e-15
MTHFD1L	25902	1.53403	2.91442e-16	4.47438e-15
FBP1	2203	-2.00405	2.93564e-16	4.50314e-15
RASGEF1B	153020	-1.75529	2.94163e-16	4.50851e-15
BDH2	56898	-1.37707	2.96602e-16	4.54205e-15
VASH2	79805	2.58485	2.98876e-16	4.57301e-15
SASS6	163786	1.3207	3.05476e-16	4.66611e-15
DCAF13	25879	1.0803	3.22923e-16	4.92016e-15
CLDN15	24146	1.73792	3.22663e-16	4.92016e-15
UNC5A	90249	2.82701	3.35677e-16	5.11019e-15
FIGNL1	63979	1.06	3.40762e-16	5.1789e-15
NPFFR2	10886	4.74292	3.48492e-16	5.28751e-15
DKK1	22943	3.91089	3.54317e-16	5.37138e-15
CNTNAP4	85445	5.00611	3.8424e-16	5.81042e-15
RIPK4	54101	-1.36575	3.99995e-16	6.02854e-15
CAPN11	11131	2.18089	4.0124e-16	6.04228e-15
RNF125	54941	-1.63671	4.03973e-16	6.07839e-15
SLITRK6	84189	-3.00473	4.14531e-16	6.2269e-15
LOC728743	728743	1.62784	4.23485e-16	6.35614e-15
TXNRD1	7296	1.58787	4.25542e-16	6.37644e-15
C1orf85	112770	1.07658	4.37984e-16	6.55745e-15
C3orf54	389119	1.52774	4.43512e-16	6.63474e-15
DNM1P35	100128285	1.70976	4.50364e-16	6.73167e-15
PLGLB2	5342	-1.82723	4.52442e-16	6.75717e-15
FANCC	2176	-1.29386	4.65758e-16	6.94459e-15
CST1	1469	4.74643	4.79332e-16	7.12938e-15
ANTXR2	118429	-1.08162	4.80843e-16	7.14598e-15
INMT	11185	-2.25318	5.04554e-16	7.49221e-15
DAPK2	23604	1.5847	5.05416e-16	7.49886e-15
VSIG4	11326	-1.87224	5.13494e-16	7.61248e-15
COL24A1	255631	3.53019	5.13924e-16	7.61262e-15
SLC45A4	57210	2.05338	5.30277e-16	7.84845e-15
IL33	90865	-1.81141	5.41007e-16	7.99419e-15
C12orf75	387882	2.42569	5.44609e-16	8.04085e-15
PCBP4	57060	1.07869	5.65536e-16	8.33625e-15
IL1RN	3557	-2.16573	5.74354e-16	8.45935e-15
MT2A	4502	-2.60025	6.01212e-16	8.82744e-15
SLC35E4	339665	1.3561	6.01295e-16	8.82744e-15
CAT	847	-1.26335	6.14759e-16	9.01779e-15
SIPA1L3	23094	1.26596	6.37742e-16	9.3398e-15
C11orf84	144097	1.04686	6.63778e-16	9.7054e-15
ZNF300	91975	1.96881	6.66912e-16	9.74337e-15
PRDM15	63977	1.12553	6.6864e-16	9.76075e-15
WFS1	7466	1.1767	6.83597e-16	9.97105e-15
TPTE	7179	4.95254	7.07418e-16	1.03019e-14
ARID3A	1820	1.85105	7.15426e-16	1.04102e-14
HHIP	64399	-3.14775	7.20186e-16	1.0471e-14
CXCR2	3579	-2.29561	7.75039e-16	1.12415e-14
GAS5	60674	1.44792	8.12273e-16	1.17721e-14
MEX3A	92312	1.49131	8.25326e-16	1.19517e-14
HRCT1	646962	2.55543	8.37254e-16	1.21148e-14
GPRASP1	9737	-1.25158	8.40899e-16	1.21578e-14
PDGFRB	5159	1.32683	8.5735e-16	1.23858e-14
ARHGAP10	79658	-1.76441	8.65952e-16	1.24802e-14
NR3C2	4306	-1.32563	8.65319e-16	1.24802e-14
TRIM7	81786	2.34556	8.65156e-16	1.24802e-14
PCK1	5105	-2.24189	8.78045e-16	1.26243e-14
RIBC2	26150	2.8798	8.8483e-16	1.27118e-14
DCN	1634	-2.30446	9.11489e-16	1.30741e-14
EPHB1	2047	-2.07042	9.61885e-16	1.37642e-14
HHIPL2	79802	3.92024	9.88276e-16	1.41307e-14
HMOX1	3162	-1.73794	1.0396e-15	1.48529e-14
STX1A	6804	1.30068	1.06722e-15	1.52355e-14
PVRL1	5818	1.31976	1.08578e-15	1.54759e-14
P2RY13	53829	-1.82137	1.13993e-15	1.62351e-14
NR4A3	8013	-2.15388	1.15842e-15	1.64725e-14
RTKN2	219790	2.49321	1.16277e-15	1.65084e-14
COL22A1	169044	3.45467	1.23674e-15	1.75448e-14
CLEC12A	160364	-2.01535	1.27364e-15	1.80119e-14
GHRHR	2692	4.36182	1.30816e-15	1.84857e-14
CCDC85A	114800	1.68897	1.33514e-15	1.88376e-14
ZNF883	169834	2.7387	1.33441e-15	1.88376e-14
P2RY12	64805	-2.25241	1.35268e-15	1.90554e-14
SLC31A2	1318	-1.07881	1.36134e-15	1.91624e-14
CETP	1071	-2.26134	1.38321e-15	1.94551e-14
ZNF208	7757	2.93856	1.41931e-15	1.99166e-14
GRAMD1C	54762	-1.59259	1.42064e-15	1.99197e-14
ALPL	249	-1.88853	1.44226e-15	2.02073e-14
TYMS	7298	1.70337	1.48972e-15	2.08561e-14
SMC2	10592	1.082	1.52657e-15	2.13554e-14
C11orf82	220042	1.47361	1.54552e-15	2.16039e-14
SLC16A5	9121	-1.18545	1.5519e-15	2.16764e-14
C14orf176	643382	1.70259	1.55848e-15	2.17515e-14
LOC100132111	100132111	1.94398	1.57982e-15	2.19816e-14
C1QTNF6	114904	1.01376	1.62737e-15	2.25912e-14
LRRC37A3	374819	1.55669	1.6939e-15	2.34968e-14
CTNNA2	1496	5.02533	1.69614e-15	2.35098e-14
MAST3	23031	1.06586	1.74052e-15	2.41065e-14
RGMA	56963	2.00405	1.76505e-15	2.44275e-14
TFPI2	7980	-2.29318	1.96329e-15	2.70677e-14
EPHB2	2048	2.61407	1.97505e-15	2.72091e-14
BMP8A	353500	1.98034	2.0255e-15	2.78618e-14
FAM81A	145773	2.47387	2.02938e-15	2.78853e-14
GABRP	2568	-3.07575	2.04713e-15	2.80954e-14
DKK4	27121	4.09787	2.08585e-15	2.86051e-14
DLL4	54567	1.28422	2.1132e-15	2.89363e-14
RELL2	285613	1.59619	2.16351e-15	2.95581e-14
IRF4	3662	-2.28504	2.18809e-15	2.98715e-14
LOC338799	338799	1.32926	2.18998e-15	2.98748e-14
TKT	7086	1.55006	2.29561e-15	3.12687e-14
BAI3	577	-2.35818	2.34764e-15	3.19054e-14
SOX12	6666	1.38991	2.39333e-15	3.25019e-14
GADD45B	4616	-1.79719	2.59385e-15	3.50673e-14
KIAA1244	57221	2.9998	2.61639e-15	3.53456e-14
NES	10763	1.07314	2.67024e-15	3.60463e-14
C8orf45	157777	1.35081	2.68871e-15	3.62686e-14
ZKSCAN3	80317	1.21808	2.69375e-15	3.63094e-14
MCC	4163	-1.56922	2.76752e-15	3.72762e-14
C1orf198	84886	1.29294	2.7756e-15	3.73572e-14
ATF3	467	-1.62347	2.85154e-15	3.83223e-14
HMGB2	3148	1.26374	2.85685e-15	3.83652e-14
IRX3	79191	2.55103	2.9146e-15	3.90828e-14
SLC5A1	6523	-3.12467	2.95419e-15	3.95844e-14
LILRA5	353514	-1.96759	3.05551e-15	4.09117e-14
CAMK4	814	-1.96562	3.06069e-15	4.09406e-14
COX7B2	170712	5.89702	3.06218e-15	4.09406e-14
HOXC6	3223	4.67309	3.10518e-15	4.14849e-14
ILDR2	387597	2.98433	3.13521e-15	4.18552e-14
DUOX1	53905	2.31802	3.14283e-15	4.1926e-14
BRSK1	84446	1.9653	3.16342e-15	4.21696e-14
EDNRB	1910	-1.22884	3.2033e-15	4.26698e-14
LILRA3	11026	-2.47543	3.45435e-15	4.59505e-14
MYO1B	4430	-1.04234	3.51647e-15	4.67384e-14
OSBPL3	26031	1.66098	3.56832e-15	4.73928e-14
PGP	283871	1.06606	3.65985e-15	4.85372e-14
FAM155B	27112	2.76637	3.70273e-15	4.90342e-14
CLIP2	7461	1.74316	3.76537e-15	4.98272e-14
AQP8	343	3.67378	3.83215e-15	5.0637e-14
CD302	9936	-1.36441	3.88846e-15	5.13435e-14
BEND4	389206	-2.35319	4.13466e-15	5.44357e-14
EPPK1	83481	2.43503	4.21633e-15	5.54303e-14
GABRE	2564	2.20675	4.23604e-15	5.56491e-14
SOCS7	30837	1.51337	4.32007e-15	5.67118e-14
PYCRL	65263	1.17761	4.40287e-15	5.7757e-14
TMEFF1	8577	1.3676	4.54584e-15	5.95894e-14
GPR19	2842	2.44945	4.5728e-15	5.98993e-14
CXCR2P1	3580	-2.15864	4.64707e-15	6.08283e-14
MTMR11	10903	1.98765	4.71029e-15	6.16112e-14
ANKRD29	147463	1.80467	4.72882e-15	6.1809e-14
ARMC9	80210	1.64079	4.80685e-15	6.27836e-14
FPR2	2358	-2.54389	4.84945e-15	6.32488e-14
FAM162B	221303	1.67575	4.97015e-15	6.47764e-14
SP5	389058	2.38136	5.36297e-15	6.97956e-14
PKM2	5315	1.81344	5.37817e-15	6.99433e-14
FANCB	2187	2.0849	5.43141e-15	7.0585e-14
PRRX1	5396	2.16282	5.47334e-15	7.10647e-14
LAGE3	8270	1.14428	5.5547e-15	7.20321e-14
PDE2A	5138	-1.419	5.63121e-15	7.292e-14
PDGFRL	5157	2.09042	5.63548e-15	7.29231e-14
PAGE5	90737	3.5197	5.65443e-15	7.31161e-14
KLF10	7071	-1.33422	5.68683e-15	7.34827e-14
CNNM1	26507	2.879	5.77885e-15	7.46184e-14
ALB	213	-1.79695	5.79348e-15	7.4754e-14
CXCR1	3577	-2.31372	5.83634e-15	7.52534e-14
ISL2	64843	3.64517	5.85262e-15	7.54097e-14
SNHG1	23642	1.16651	5.89413e-15	7.58906e-14
TIGD7	91151	1.01257	5.92496e-15	7.62334e-14
SCN4B	6330	1.54523	6.07525e-15	7.80009e-14
SPRYD4	283377	-1.15687	6.31378e-15	8.09486e-14
CKB	1152	2.48304	6.47688e-15	8.28053e-14
MNS1	55329	2.56006	6.49144e-15	8.2897e-14
FAM50A	9130	1.1405	6.54053e-15	8.34424e-14
SARDH	1757	-1.42197	6.57514e-15	8.3825e-14
HIST3H2A	92815	2.97501	6.59582e-15	8.39703e-14
MSL3L2	151507	1.40182	6.73509e-15	8.56832e-14
RAB3D	9545	2.05172	6.77277e-15	8.60417e-14
POC1A	25886	1.16187	6.84508e-15	8.68994e-14
KCNJ11	3767	1.83453	6.97765e-15	8.83966e-14
GBA3	57733	-2.17033	7.01141e-15	8.87622e-14
CRMP1	1400	1.8872	7.11113e-15	8.98989e-14
PDE4C	5143	1.93584	7.153e-15	9.03652e-14
GPR65	8477	-1.40378	7.20686e-15	9.09822e-14
ZNF815	401303	1.16829	7.35395e-15	9.27745e-14
SCGB3A1	92304	-2.62591	7.52545e-15	9.4806e-14
DLX5	1749	4.26866	7.55931e-15	9.51664e-14
PABPC4L	132430	1.45735	7.6412e-15	9.61305e-14
SLC5A11	115584	3.14371	7.66554e-15	9.63698e-14
LPPR4	9890	2.6867	7.71567e-15	9.69327e-14
DNMT3B	1789	1.43828	7.7271e-15	9.70091e-14
CYP2C19	1557	-2.56369	7.9327e-15	9.95213e-14
POLN	353497	2.17215	7.98118e-15	1.0006e-13
C19orf48	84798	1.13249	8.14644e-15	1.01991e-13
SLC22A4	6583	2.11286	8.24418e-15	1.03072e-13
PPP1R16A	84988	1.47709	8.66948e-15	1.08166e-13
DDX12	440081	1.30315	8.74931e-15	1.09086e-13
MAP7D2	256714	3.19796	8.94847e-15	1.11493e-13
SC65	10609	1.12435	9.47886e-15	1.17939e-13
GNAL	2774	2.18388	9.5265e-15	1.1845e-13
RFC3	5983	1.09981	9.58751e-15	1.19091e-13
TMEM198	130612	1.28414	9.59119e-15	1.19091e-13
CD244	51744	-1.8118	9.64078e-15	1.19625e-13
FTCD	10841	-1.83533	1.02009e-14	1.26402e-13
RTN2	6253	1.58285	1.02638e-14	1.27007e-13
KCTD17	79734	1.99829	1.02583e-14	1.27007e-13
PNMA3	29944	2.95502	1.03424e-14	1.27893e-13
PRIM1	5557	1.37884	1.08651e-14	1.34174e-13
PDLIM7	9260	1.19095	1.09604e-14	1.35166e-13
C8orf51	78998	1.50254	1.10301e-14	1.3584e-13
HIST2H2AA3	8337	2.0392	1.11862e-14	1.3767e-13
?	155060	1.4135	1.13136e-14	1.39138e-13
RTBDN	83546	4.92296	1.13209e-14	1.39138e-13
CYP2C9	1559	-2.02748	1.1454e-14	1.40679e-13
ACCN3	9311	2.37766	1.15679e-14	1.41981e-13
NT5M	56953	1.75333	1.24068e-14	1.51969e-13
FCGR2B	2213	-2.32293	1.27733e-14	1.56352e-13
GPHN	10243	-1.16481	1.29612e-14	1.58545e-13
C17orf55	284185	1.7702	1.32419e-14	1.61869e-13
CENPO	79172	1.37666	1.38268e-14	1.68905e-13
ABCA3	21	1.85023	1.39104e-14	1.69812e-13
KPNA7	402569	2.6608	1.41646e-14	1.72566e-13
ENOX1	55068	2.60995	1.55055e-14	1.8827e-13
HS3ST3A1	9955	-1.58859	1.55278e-14	1.88413e-13
HBA1	3039	-2.31681	1.57708e-14	1.91234e-13
CENPP	401541	1.5298	1.59861e-14	1.93586e-13
ZNF581	51545	1.12901	1.60173e-14	1.93834e-13
ZNF695	57116	3.75976	1.61321e-14	1.95093e-13
GNB1L	54584	1.13676	1.62632e-14	1.96547e-13
LAPTM4B	55353	1.55907	1.65251e-14	1.9958e-13
LOC81691	81691	1.3976	1.66933e-14	2.01476e-13
ALDH3A1	218	3.80945	1.70847e-14	2.06063e-13
PRSS22	64063	-2.88381	1.71389e-14	2.06579e-13
MGC16703	113691	-1.97103	1.77397e-14	2.13678e-13
TTC9	23508	2.06701	1.79899e-14	2.16548e-13
C9orf172	389813	2.55052	1.80066e-14	2.16605e-13
PTGES	9536	3.05194	1.81571e-14	2.18271e-13
ARHGEF37	389337	1.8159	1.81813e-14	2.18399e-13
AKR1B15	441282	4.18739	1.81919e-14	2.18399e-13
C6orf26	401251	1.2944	1.88705e-14	2.26246e-13
ATP13A4	84239	-2.58156	1.93417e-14	2.31589e-13
TCHH	7062	-1.96378	1.96949e-14	2.35663e-13
C9orf103	414328	-1.23001	2.04846e-14	2.44789e-13
INPP5J	27124	2.2743	2.07815e-14	2.48172e-13
HBB	3043	-1.99157	2.11146e-14	2.51818e-13
WDYHV1	55093	1.18306	2.13285e-14	2.54202e-13
IL10	3586	-1.92861	2.13487e-14	2.54276e-13
SLC36A1	206358	1.02385	2.18325e-14	2.59867e-13
EPHA2	1969	-1.78644	2.20805e-14	2.62646e-13
STEAP4	79689	-1.72101	2.21233e-14	2.62983e-13
GINS2	51659	1.61148	2.27376e-14	2.70108e-13
KCNJ13	3769	-3.4039	2.27634e-14	2.70237e-13
CLEC4M	10332	-3.97295	2.27993e-14	2.70486e-13
GLYATL1	92292	-1.74376	2.28277e-14	2.70646e-13
ACBD7	414149	1.92372	2.32314e-14	2.75252e-13
MAGEA2	4101	5.26885	2.34263e-14	2.7738e-13
HES6	55502	1.22635	2.37589e-14	2.81134e-13
LOC90784	90784	1.20515	2.38925e-14	2.82531e-13
MT1G	4495	-3.30222	2.44118e-14	2.88483e-13
COMMD5	28991	1.00851	2.49707e-14	2.94896e-13
LOC100128191	100128191	1.22581	2.50099e-14	2.95166e-13
TMEM40	55287	3.97649	2.50427e-14	2.9536e-13
AQP3	360	-1.40652	2.54517e-14	2.99794e-13
PLXNA1	5361	1.44111	2.60566e-14	3.0672e-13
MAGEB2	4113	5.64956	2.71025e-14	3.1841e-13
FAP	2191	2.63102	2.71388e-14	3.1863e-13
C6	729	-1.67353	2.83429e-14	3.32336e-13
FCAR	2204	-2.72128	2.83662e-14	3.32395e-13
DIRAS1	148252	3.04852	2.8701e-14	3.35884e-13
EML6	400954	1.82461	2.87245e-14	3.35941e-13
ADORA3	140	-1.64316	2.89298e-14	3.37906e-13
C5orf54	63920	1.07221	2.90248e-14	3.38797e-13
FCGR2C	9103	-2.09696	2.9185e-14	3.40448e-13
C15orf41	84529	1.17425	2.92605e-14	3.41109e-13
AIM1L	55057	2.8141	2.93455e-14	3.41879e-13
MPP3	4356	1.88519	2.95282e-14	3.43787e-13
KCNE1L	23630	3.07637	3.12596e-14	3.63712e-13
KCNN3	3782	1.74078	3.15869e-14	3.67284e-13
EMR1	2015	-2.1154	3.16864e-14	3.68205e-13
SEZ6	124925	4.1655	3.19786e-14	3.71362e-13
MAPK11	5600	1.54627	3.26722e-14	3.79173e-13
LOC254559	254559	3.03425	3.29132e-14	3.81725e-13
KRT86	3892	2.95409	3.38593e-14	3.92196e-13
FOXH1	8928	2.45548	3.49512e-14	4.04069e-13
FAM46A	55603	-1.4536	3.52149e-14	4.0634e-13
NOVA2	4858	1.3536	3.51988e-14	4.0634e-13
VSIG10L	147645	1.95479	3.56618e-14	4.10972e-13
UNKL	64718	1.05803	3.60864e-14	4.15338e-13
BET3L	100128327	-2.33512	3.63653e-14	4.18281e-13
CCDC15	80071	1.08231	3.72758e-14	4.2821e-13
TMEM27	57393	-2.2038	3.74545e-14	4.29991e-13
LLGL1	3996	1.03994	3.7642e-14	4.3187e-13
FAM13A	10144	-1.79504	3.84742e-14	4.4058e-13
ADRA1B	147	-1.57196	3.91765e-14	4.48339e-13
PNPLA7	375775	-1.4924	4.09538e-14	4.68383e-13
TJP2	9414	-1.11639	4.15798e-14	4.75243e-13
PCDHB8	56128	2.68893	4.1658e-14	4.75836e-13
LEPREL1	55214	-1.56231	4.26331e-14	4.86667e-13
HIST1H3D	8351	2.05762	4.29028e-14	4.89438e-13
FAM57B	83723	3.74711	4.35142e-14	4.961e-13
NRM	11270	1.1773	4.47072e-14	5.09061e-13
C4orf48	401115	3.01661	4.62688e-14	5.26181e-13
MSI1	4440	2.84944	4.66786e-14	5.30507e-13
PVALB	5816	-2.97841	4.78513e-14	5.42814e-13
RNF24	11237	1.19824	4.78219e-14	5.42814e-13
PFKFB4	5210	1.2876	5.14527e-14	5.8221e-13
SGK1	6446	-1.52652	5.25779e-14	5.93458e-13
SLC22A10	387775	-2.31434	5.49635e-14	6.2e-13
FHDC1	85462	1.87797	5.51262e-14	6.21448e-13
AFF2	2334	3.37624	5.8614e-14	6.59944e-13
LOC647946	647946	3.75844	6.02561e-14	6.78012e-13
AKR1B10	57016	3.49635	6.03725e-14	6.789e-13
ANKS1B	56899	3.01624	6.04998e-14	6.7991e-13
KLKB1	3818	-1.49523	6.14608e-14	6.89854e-13
KCTD1	284252	1.20595	6.15839e-14	6.90684e-13
GSDMC	56169	3.52302	6.1611e-14	6.90684e-13
NSUN5P2	260294	1.21363	6.47741e-14	7.25694e-13
NEDD4L	23327	1.05304	6.73103e-14	7.51784e-13
SCG2	7857	3.33029	6.76927e-14	7.55589e-13
DNASE1	1773	1.43863	6.8891e-14	7.68492e-13
CD200R1	131450	-1.51824	6.91596e-14	7.71013e-13
UGT2B7	7364	-1.85603	7.03534e-14	7.83357e-13
MYEF2	50804	2.72704	7.08149e-14	7.88012e-13
SPARC	6678	1.02513	7.26337e-14	8.07259e-13
DEPDC7	91614	-1.40418	7.27352e-14	8.07891e-13
CNR1	1268	2.70174	7.38049e-14	8.18268e-13
TSSK6	83983	1.30077	7.51249e-14	8.31885e-13
SBF1	6305	1.05617	7.80126e-14	8.62279e-13
PFKFB2	5208	1.09111	7.86016e-14	8.6826e-13
PRAMEF4	400735	3.90807	7.9848e-14	8.81491e-13
HN1	51155	1.1164	8.03584e-14	8.86585e-13
TIGD3	220359	1.99604	8.13524e-14	8.96199e-13
NCRNA00095	283932	1.35545	8.46141e-14	9.30139e-13
TTF2	8458	1.24093	8.4851e-14	9.32178e-13
AGTR1	185	-1.50432	8.78897e-14	9.64976e-13
CNDP1	84735	-3.21658	8.89922e-14	9.75897e-13
KRTCAP2	200185	1.13001	9.0696e-14	9.93979e-13
PCA3	50652	-3.29405	9.44566e-14	1.03457e-12
ZNF572	137209	1.35053	9.74009e-14	1.06424e-12
C21orf62	56245	-2.7104	9.76731e-14	1.06593e-12
TACSTD2	4070	-2.47472	1.00082e-13	1.09091e-12
PLXNC1	10154	2.64871	1.005e-13	1.0948e-12
TAL2	6887	3.05895	1.02787e-13	1.11837e-12
C17orf90	339229	1.03696	1.091e-13	1.18474e-12
IBSP	3381	4.32895	1.09214e-13	1.18474e-12
DHODH	1723	-1.61145	1.10859e-13	1.20187e-12
C1orf106	55765	2.58746	1.11003e-13	1.20271e-12
SLC9A9	285195	-1.29537	1.13438e-13	1.22762e-12
CEL	1056	2.3603	1.14996e-13	1.24374e-12
MMP14	4323	1.10552	1.15597e-13	1.24949e-12
ATAD5	79915	1.58441	1.18072e-13	1.27549e-12
ACYP1	97	1.05807	1.24206e-13	1.33697e-12
NXF3	56000	-3.01561	1.27637e-13	1.37064e-12
FBXL16	146330	2.63334	1.28369e-13	1.37768e-12
PMS2L4	5382	1.11619	1.28821e-13	1.3809e-12
FAHD2A	51011	-1.01693	1.32747e-13	1.42215e-12
PNP	4860	-1.06041	1.35338e-13	1.44905e-12
C7orf58	79974	-1.68151	1.39607e-13	1.49387e-12
UNC13A	23025	2.59928	1.41957e-13	1.51812e-12
ST3GAL6	10402	-1.34336	1.44484e-13	1.54332e-12
PIK3C2B	5287	1.02363	1.48474e-13	1.58128e-12
CPXM1	56265	2.28977	1.49239e-13	1.58756e-12
CCDC102B	79839	1.0489	1.51613e-13	1.61092e-12
HAND2	9464	-2.20425	1.53033e-13	1.62505e-12
MFGE8	4240	1.32834	1.58058e-13	1.67743e-12
UGT2B11	10720	2.32281	1.65465e-13	1.75296e-12
PRAMEF11	440560	4.32407	1.66808e-13	1.76616e-12
FGL2	10875	-1.31733	1.68867e-13	1.78692e-12
CMTM4	146223	1.28133	1.70531e-13	1.80136e-12
DYDC2	84332	2.77407	1.80242e-13	1.89951e-12
ASAP2	8853	1.15878	1.82979e-13	1.92724e-12
TMEM71	137835	-1.35832	1.85487e-13	1.95139e-12
SYP	6855	1.6617	1.85937e-13	1.95499e-12
DBN1	1627	1.62603	1.87486e-13	1.96899e-12
KCNH2	3757	2.99746	2.03943e-13	2.13809e-12
CYTSB	92521	2.12307	2.10657e-13	2.20593e-12
ANO2	57101	2.08841	2.11279e-13	2.21117e-12
MCL1	4170	-1.15072	2.13887e-13	2.23588e-12
TSPO2	222642	2.42925	2.16475e-13	2.26162e-12
PDZK1IP1	10158	2.92944	2.18467e-13	2.28112e-12
LOC642852	642852	1.10083	2.21226e-13	2.30595e-12
PLEKHH1	57475	1.46	2.22165e-13	2.3144e-12
FBN3	84467	3.6216	2.2873e-13	2.37732e-12
RET	5979	-2.61127	2.29317e-13	2.3807e-12
NAAA	27163	-1.23919	2.3701e-13	2.45774e-12
PTK7	5754	1.97617	2.38587e-13	2.47127e-12
SELM	140606	1.98002	2.50027e-13	2.58828e-12
ADAMTS16	170690	3.45585	2.54323e-13	2.63125e-12
AACS	65985	1.18897	2.57814e-13	2.66432e-12
IL18R1	8809	-1.4549	2.58486e-13	2.66975e-12
SATB1	6304	-1.29143	2.66074e-13	2.74342e-12
TTLL1	25809	1.01431	2.7158e-13	2.7986e-12
GADD45G	10912	-1.73949	2.72119e-13	2.80256e-12
ACTG2	72	1.95282	2.73558e-13	2.81419e-12
DHDPSL	112817	-1.76419	2.77895e-13	2.85492e-12
LHFPL4	375323	4.09524	2.7799e-13	2.85492e-12
ADH4	127	-2.44604	2.80978e-13	2.88397e-12
TDGF1	6997	2.74391	2.81196e-13	2.88456e-12
IGF2BP2	10644	2.09432	2.85051e-13	2.91751e-12
REG1A	5967	4.99976	2.86529e-13	2.93098e-12
DNASE1L2	1775	2.58742	2.90926e-13	2.97428e-12
ADH1A	124	-1.88762	2.93195e-13	2.9941e-12
LRRC10B	390205	1.93557	2.93097e-13	2.9941e-12
ACAA2	10449	-1.25856	2.93425e-13	2.99475e-12
MT1M	4499	-3.09705	2.96941e-13	3.02894e-12
POPDC3	64208	4.8582	2.97694e-13	3.03491e-12
CUEDC1	404093	1.07265	3.04098e-13	3.09671e-12
ABAT	18	-1.40213	3.05688e-13	3.11115e-12
DCST2	127579	1.79402	3.10678e-13	3.16016e-12
RXFP1	59350	-1.80727	3.15274e-13	3.20331e-12
CD226	10666	-1.69988	3.24401e-13	3.2942e-12
CLCNKA	1187	2.98208	3.2619e-13	3.31051e-12
FCGR3B	2215	-1.80773	3.34682e-13	3.39289e-12
LIMK1	3984	1.28997	3.48628e-13	3.53229e-12
HSF4	3299	1.55631	3.63666e-13	3.6703e-12
GBP2	2634	1.45623	3.6641e-13	3.69592e-12
EBF3	253738	1.82525	3.70344e-13	3.73353e-12
GALNT10	55568	1.12523	3.79274e-13	3.81719e-12
MAP2K3	5606	-1.0931	3.8204e-13	3.84075e-12
PRND	23627	2.87465	3.92749e-13	3.93967e-12
AGXT2	64902	-1.85645	3.93862e-13	3.94428e-12
GJA5	2702	1.62453	3.93784e-13	3.94428e-12
LOC441869	441869	2.17954	3.94791e-13	3.9514e-12
SQSTM1	8878	1.19474	4.11255e-13	4.1071e-12
LRRC1	55227	1.98015	4.15257e-13	4.1425e-12
PGA3	643834	-2.56114	4.38404e-13	4.3662e-12
C8A	731	-1.61191	4.40974e-13	4.38938e-12
PLEKHA8	84725	1.12208	4.43223e-13	4.40693e-12
DUSP14	11072	-1.03552	4.61343e-13	4.58458e-12
RFX8	731220	2.37618	4.70796e-13	4.6734e-12
PHYHIPL	84457	2.01307	4.80251e-13	4.76203e-12
ABLIM2	84448	1.52018	4.96928e-13	4.91932e-12
C4orf21	55345	1.489	4.99655e-13	4.94361e-12
STOX1	219736	2.29213	5.13003e-13	5.07291e-12
LPCAT1	79888	1.34655	5.18912e-13	5.12853e-12
C8orf30A	51236	1.03165	5.32326e-13	5.25252e-12
MCF2L2	23101	2.65277	5.32955e-13	5.25586e-12
GPR83	10888	-1.95926	5.48857e-13	5.40679e-12
PEX11G	92960	-1.19161	5.90892e-13	5.79881e-12
GDPD1	284161	1.6993	6.04523e-13	5.92937e-12
SLC22A12	116085	4.05552	6.09922e-13	5.97908e-12
CACNG4	27092	3.31049	6.13579e-13	6.01168e-12
CACNA1E	777	3.36625	6.14423e-13	6.01345e-12
MFSD6	54842	1.26241	6.26563e-13	6.12895e-12
ABCA1	19	-1.00482	6.2795e-13	6.1392e-12
KCNN1	3780	2.72307	6.29342e-13	6.14949e-12
LILRA1	11024	-1.787	6.5089e-13	6.35319e-12
SPIRE2	84501	1.12422	6.57301e-13	6.40886e-12
C8B	732	-1.44003	6.57828e-13	6.41055e-12
CALN1	83698	-2.77584	6.6194e-13	6.44716e-12
PFKP	5214	2.34351	6.69351e-13	6.51583e-12
QRICH2	84074	1.33829	6.70884e-13	6.52725e-12
HK3	3101	-1.69319	6.73273e-13	6.53995e-12
RDH16	8608	-2.09261	6.8202e-13	6.61928e-12
C1orf182	128229	1.77096	6.8217e-13	6.61928e-12
FITM1	161247	-1.98095	6.83877e-13	6.62628e-12
ACACA	31	1.02802	6.83293e-13	6.62628e-12
ADAMTS7	11173	1.14462	6.97844e-13	6.7569e-12
TLR4	7099	-1.26884	7.04388e-13	6.81661e-12
RHBDF2	79651	1.101	7.08244e-13	6.85026e-12
GAD1	2571	4.23141	7.50211e-13	7.24072e-12
ESR1	2099	-2.10415	7.92147e-13	7.64139e-12
PTH2R	5746	3.82583	8.08264e-13	7.78972e-12
MRO	83876	-1.79687	8.15937e-13	7.85833e-12
NRCAM	4897	2.9464	8.38946e-13	8.07563e-12
NRG3	10718	-2.1044	8.72856e-13	8.38868e-12
GLUL	2752	2.19049	9.10886e-13	8.74026e-12
BCKDHB	594	-1.18581	9.13387e-13	8.75962e-12
FABP4	2167	2.32211	9.32445e-13	8.92821e-12
C8orf77	286103	1.87328	9.39707e-13	8.99299e-12
PRKAA2	5563	2.13073	9.5239e-13	9.09995e-12
ZNF676	163223	3.2066	9.64326e-13	9.20913e-12
FAM38B	63895	1.5813	9.65649e-13	9.21691e-12
CCR1	1230	-1.55139	9.69644e-13	9.25017e-12
PZP	5858	-3.57657	1.03572e-12	9.85973e-12
BOLA2	552900	1.08712	1.0616e-12	1.00955e-11
C11orf20	25858	3.72696	1.07473e-12	1.02097e-11
CCL4	6351	-1.63009	1.10661e-12	1.0507e-11
SKAP1	8631	-1.63896	1.10816e-12	1.05162e-11
CNTNAP1	8506	1.58402	1.12284e-12	1.06499e-11
SERPING1	710	-1.07261	1.13065e-12	1.07184e-11
SULT4A1	25830	3.86073	1.13352e-12	1.074e-11
KIF21B	23046	1.72854	1.14519e-12	1.08449e-11
WDR17	116966	-1.72696	1.15843e-12	1.09646e-11
SLC8A1	6546	-1.1678	1.20148e-12	1.13483e-11
ADAMTS1	9510	-1.43727	1.20544e-12	1.13797e-11
ZGPAT	84619	-1.45138	1.21314e-12	1.14405e-11
PLA2G6	8398	1.14649	1.30385e-12	1.22838e-11
CYB561D1	284613	1.25396	1.30391e-12	1.22838e-11
PMFBP1	83449	2.86299	1.347e-12	1.26699e-11
MRPS21	54460	1.0358	1.39183e-12	1.30848e-11
CCL3	6348	-1.70525	1.41196e-12	1.32671e-11
MUC15	143662	4.37026	1.44621e-12	1.35749e-11
DUSP10	11221	-1.23473	1.47533e-12	1.38267e-11
ZNF296	162979	1.86739	1.4966e-12	1.40188e-11
IGF1	3479	-2.05013	1.54783e-12	1.44688e-11
F8	2157	-1.00082	1.55365e-12	1.45157e-11
NSUN6	221078	-1.04491	1.56299e-12	1.45954e-11
KBTBD11	9920	-2.03598	1.61847e-12	1.51058e-11
KIRREL3	84623	-2.03839	1.61963e-12	1.51088e-11
SERPINF2	5345	-1.437	1.67243e-12	1.55692e-11
REN	5972	2.7787	1.68399e-12	1.56607e-11
NCRNA00107	283981	1.66625	1.77264e-12	1.64683e-11
DAND5	199699	2.87873	1.78138e-12	1.6541e-11
WEE1	7465	-1.22501	1.78764e-12	1.65906e-11
UCHL1	7345	2.50013	1.83112e-12	1.69681e-11
TDRKH	11022	1.34665	1.83798e-12	1.70142e-11
EPHX2	2053	-1.29954	1.84725e-12	1.70913e-11
ITGA9	3680	-1.65484	1.89191e-12	1.74867e-11
ALDOA	226	1.15849	1.91441e-12	1.76856e-11
C1QL4	338761	3.47569	1.91659e-12	1.76967e-11
EDARADD	128178	1.91251	1.94308e-12	1.79321e-11
TMEM56	148534	-1.11446	1.95548e-12	1.80374e-11
ZNF467	168544	1.44779	1.99509e-12	1.83654e-11
C21orf82	114036	-1.36516	2.04561e-12	1.88113e-11
GRHPR	9380	-1.10504	2.05176e-12	1.88487e-11
MRAS	22808	1.44816	2.05936e-12	1.89089e-11
CABP1	9478	2.75096	2.07403e-12	1.90298e-11
FOLH1B	219595	-2.46493	2.08265e-12	1.90937e-11
C17orf87	388325	-1.55579	2.09339e-12	1.91825e-11
JUN	3725	-1.36302	2.09681e-12	1.92041e-11
TRIM50	135892	2.77721	2.10695e-12	1.92873e-11
MT1DP	326343	-2.69294	2.18283e-12	1.99416e-11
DNA2	1763	1.13465	2.21132e-12	2.01917e-11
TMEM136	219902	1.27414	2.29799e-12	2.0962e-11
ALDH6A1	4329	-1.4218	2.38858e-12	2.17664e-11
KLF6	1316	-1.25277	2.39263e-12	2.17923e-11
IGFALS	3483	-2.55873	2.40696e-12	2.19118e-11
MAP3K9	4293	1.10265	2.50368e-12	2.2758e-11
LOC152225	152225	-2.03737	2.65701e-12	2.41275e-11
GTSF1	121355	4.15399	2.70901e-12	2.45874e-11
FAM163B	642968	-2.54729	2.72894e-12	2.47559e-11
CNFN	84518	2.68988	2.85904e-12	2.58843e-11
SRD5A2	6716	-2.12163	2.88301e-12	2.60882e-11
ITGAD	3681	-2.21002	2.97785e-12	2.69061e-11
TSC22D2	9819	-1.12783	2.99743e-12	2.7056e-11
PAEP	5047	5.28979	3.04233e-12	2.74339e-11
C5orf30	90355	1.92804	3.04479e-12	2.74425e-11
FAM149A	25854	-1.11093	3.062e-12	2.75767e-11
AFM	173	-1.96212	3.22009e-12	2.89361e-11
C3orf65	646600	3.60303	3.21925e-12	2.89361e-11
CLIC5	53405	1.79299	3.22201e-12	2.8939e-11
USP49	25862	1.5496	3.31378e-12	2.97338e-11
HIST1H3H	8357	1.78935	3.3755e-12	3.02426e-11
YPEL2	388403	-1.05837	3.3873e-12	3.03334e-11
SCP2	6342	-1.12656	3.4175e-12	3.05873e-11
GRIN2A	2903	3.49067	3.41904e-12	3.05873e-11
A4GALT	53947	1.32514	3.49243e-12	3.12285e-11
GAL3ST1	9514	2.44023	3.60767e-12	3.21954e-11
CHKA	1119	1.05387	3.69329e-12	3.29213e-11
NCRNA00152	112597	1.77003	3.73615e-12	3.32764e-11
PADI4	23569	-2.16987	3.78706e-12	3.36967e-11
FAM5B	57795	-2.16309	3.79149e-12	3.37195e-11
THEM5	284486	1.91502	3.97092e-12	3.52287e-11
NR4A2	4929	-1.91158	4.01402e-12	3.55891e-11
PRR18	285800	-1.59817	4.01546e-12	3.55891e-11
C7	730	-2.0998	4.03767e-12	3.5751e-11
BDKRB2	624	2.06432	4.33315e-12	3.83111e-11
PPP1R3B	79660	-1.48744	4.36349e-12	3.85605e-11
C8orf84	157869	2.0822	4.37869e-12	3.8676e-11
CCDC11	220136	1.82298	4.3953e-12	3.88037e-11
NHEDC2	133308	-1.30619	4.42902e-12	3.90633e-11
DUSP1	1843	-1.40158	4.49665e-12	3.9602e-11
NPB	256933	2.33994	4.68456e-12	4.11968e-11
DPF3	8110	-1.70453	4.79184e-12	4.21198e-11
SOX11	6664	3.62993	4.81313e-12	4.22865e-11
PRRT3	285368	1.11093	4.89095e-12	4.29078e-11
TREML3	340206	4.30002	5.20037e-12	4.5512e-11
KIAA1614	57710	1.4366	5.24834e-12	4.58653e-11
TDGF3	6998	2.69833	5.27377e-12	4.60654e-11
CDH17	1015	3.69524	5.42263e-12	4.732e-11
DUSP5	1847	-1.53142	5.56528e-12	4.84809e-11
PLIN2	123	-1.5102	5.63578e-12	4.90619e-11
AP1M2	10053	3.05658	5.73654e-12	4.98672e-11
C13orf29	283487	1.81243	5.74864e-12	4.99484e-11
TSPAN7	7102	-1.17939	5.75962e-12	5.00198e-11
INHA	3623	2.95755	5.85869e-12	5.08314e-11
MFSD2B	388931	1.59362	5.9251e-12	5.1383e-11
VCX3A	51481	3.40448	5.95092e-12	5.15822e-11
HERC5	51191	-1.64461	5.97849e-12	5.17965e-11
SERPINA11	256394	-1.89164	5.99576e-12	5.19212e-11
SOCS3	9021	-2.03481	6.05216e-12	5.23595e-11
ECHS1	1892	-1.07111	6.16759e-12	5.32358e-11
CCL25	6370	2.89048	6.16452e-12	5.32358e-11
RASGRF1	5923	2.69919	6.18575e-12	5.33624e-11
SMEK3P	139420	5.2142	6.19499e-12	5.34167e-11
ZNF618	114991	1.09699	6.27522e-12	5.40827e-11
LOC91316	91316	1.10037	6.28967e-12	5.41815e-11
NAPSB	256236	-1.7118	6.29838e-12	5.42128e-11
C1S	716	-1.11861	6.35307e-12	5.46497e-11
SLC45A3	85414	-1.1751	6.53123e-12	5.61273e-11
GJB2	2706	-1.30731	6.55868e-12	5.62848e-11
LOC92973	92973	1.33663	6.77707e-12	5.81038e-11
OXCT1	5019	2.14505	6.78071e-12	5.81076e-11
SOX10	6663	-2.50351	6.86919e-12	5.8838e-11
AGL	178	-1.13444	7.08981e-12	6.06416e-11
TMEM154	201799	-2.17911	7.14156e-12	6.10555e-11
PCDHGA1	56114	2.21114	7.29409e-12	6.22713e-11
CLEC1B	51266	-3.84053	7.36519e-12	6.28487e-11
MST1R	4486	2.49564	7.53678e-12	6.42826e-11
HIST1H1C	3006	1.54691	7.69464e-12	6.55673e-11
COLEC12	81035	2.17334	7.71643e-12	6.57221e-11
C6orf167	253714	1.21701	7.84546e-12	6.67583e-11
STAB1	23166	-1.13478	7.96214e-12	6.76558e-11
ARHGAP11B	89839	2.17864	8.00109e-12	6.7923e-11
BTNL8	79908	2.78194	8.00078e-12	6.7923e-11
VAX2	25806	2.61319	8.02386e-12	6.80844e-11
CLTCL1	8218	1.27255	8.06596e-12	6.83776e-11
ACACB	32	-1.13011	8.16597e-12	6.91284e-11
C1orf183	55924	1.20024	8.17222e-12	6.91489e-11
PAGE2B	389860	4.80223	8.42114e-12	7.10561e-11
ABCC4	10257	1.84349	8.47358e-12	7.14652e-11
HEY1	23462	1.09125	8.48771e-12	7.15511e-11
PTGFR	5737	2.37694	8.61611e-12	7.25997e-11
ITGB1BP2	26548	1.97917	8.78109e-12	7.39555e-11
ANXA2	302	1.24957	9.03213e-12	7.60344e-11
DMGDH	29958	-1.40934	9.06623e-12	7.6286e-11
NFAM1	150372	-1.35178	9.46898e-12	7.95271e-11
TAF1A	9015	1.04732	9.77482e-12	8.20197e-11
ZFAND5	7763	-1.08327	9.97382e-12	8.36508e-11
HIST1H2BG	8339	2.1421	1.00793e-11	8.44575e-11
TMEM132B	114795	2.37601	1.01531e-11	8.50366e-11
EPHA10	284656	3.01208	1.04196e-11	8.71875e-11
ABCB9	23457	1.28359	1.04533e-11	8.74298e-11
MANF	7873	1.06348	1.05624e-11	8.83014e-11
THBS1	7057	-1.67229	1.08204e-11	9.03333e-11
SMPX	23676	3.33173	1.10564e-11	9.21756e-11
SYCE2	256126	1.71264	1.10929e-11	9.23948e-11
PTPN14	5784	1.41732	1.11177e-11	9.25589e-11
LOC148709	148709	2.15201	1.14904e-11	9.55739e-11
ULK4	54986	1.8762	1.15046e-11	9.56481e-11
NCRNA00181	503538	-1.30593	1.15516e-11	9.59951e-11
MYO15B	80022	1.32759	1.17875e-11	9.78652e-11
DGKI	9162	2.82908	1.18999e-11	9.87083e-11
AXL	558	-1.19859	1.19304e-11	9.88806e-11
TRIM71	131405	4.45466	1.19316e-11	9.88806e-11
PLCB1	23236	1.60267	1.20275e-11	9.96298e-11
MAP2	4133	1.81111	1.22319e-11	1.0123e-10
NRIP2	83714	1.31487	1.22502e-11	1.01289e-10
SPSB4	92369	-2.37602	1.25743e-11	1.03874e-10
MAEL	84944	2.90625	1.29812e-11	1.07089e-10
MYO3A	53904	-2.46914	1.33219e-11	1.0975e-10
PAK7	57144	-2.55615	1.34733e-11	1.10896e-10
LOC400927	400927	1.19119	1.3701e-11	1.12616e-10
LOC389791	389791	2.57881	1.37071e-11	1.12616e-10
C19orf57	79173	1.29487	1.39719e-11	1.14583e-10
TSLP	85480	-1.89267	1.49672e-11	1.22303e-10
ZNF385D	79750	3.06355	1.50411e-11	1.22796e-10
LOC401431	401431	1.66754	1.5098e-11	1.23205e-10
KLRF1	51348	-1.60291	1.51699e-11	1.23736e-10
CEND1	51286	2.22647	1.55064e-11	1.26424e-10
SLC22A1	6580	-2.37411	1.56791e-11	1.27775e-10
LPAL2	80350	-1.66222	1.58807e-11	1.29329e-10
C9	735	-2.5877	1.59399e-11	1.29608e-10
SLC17A8	246213	-2.53697	1.608e-11	1.3063e-10
MPPED2	744	1.61424	1.64294e-11	1.33409e-10
KCNK17	89822	-1.83847	1.66931e-11	1.35429e-10
LOC286467	286467	2.96947	1.67061e-11	1.35474e-10
CA5B	11238	1.49681	1.69327e-11	1.3725e-10
CSAD	51380	-1.26635	1.73587e-11	1.4064e-10
AGPAT4	56895	1.5186	1.75914e-11	1.42397e-10
TRAM1L1	133022	2.34568	1.78938e-11	1.44652e-10
NFATC4	4776	1.28504	1.83438e-11	1.48223e-10
UNC119B	84747	1.17983	1.88319e-11	1.51828e-10
ANKRD33	341405	3.62626	1.91675e-11	1.54397e-10
FCRL6	343413	-1.55434	1.92979e-11	1.5524e-10
C14orf68	283600	-2.4423	1.93589e-11	1.55662e-10
ASPA	443	-1.73027	1.94946e-11	1.56683e-10
LOC127841	127841	2.63002	1.99066e-11	1.59853e-10
TEX11	56159	3.38071	2.03172e-11	1.63005e-10
ADAM11	4185	2.0709	2.05063e-11	1.64304e-10
ADAM22	53616	2.81913	2.11043e-11	1.68947e-10
SPG20	23111	-1.27528	2.13153e-11	1.70485e-10
GYS2	2998	-2.04057	2.2701e-11	1.81168e-10
NKX3-1	4824	-1.42212	2.27456e-11	1.81364e-10
SLC22A15	55356	2.07764	2.28028e-11	1.8174e-10
DBNDD1	79007	1.7236	2.34035e-11	1.86201e-10
SERTAD1	29950	-1.37398	2.41839e-11	1.92072e-10
SYN3	8224	2.02651	2.42127e-11	1.92083e-10
ITLN1	55600	-2.777	2.42525e-11	1.92279e-10
CGREF1	10669	1.80514	2.44208e-11	1.93529e-10
ZNF716	441234	4.57078	2.49659e-11	1.97762e-10
ZFPM2	23414	-1.35497	2.57039e-11	2.03164e-10
PPAP2C	8612	2.47218	2.60797e-11	2.06044e-10
SLC22A3	6581	-1.4117	2.70693e-11	2.13584e-10
STRA6	64220	3.28284	2.74252e-11	2.16297e-10
MASP1	5648	-1.33721	2.75546e-11	2.17129e-10
DCAF8L2	347442	4.8689	2.78165e-11	2.19002e-10
PCDH19	57526	-1.61034	2.79359e-11	2.19751e-10
FHL1	2273	-1.15066	2.81532e-11	2.21269e-10
HIST1H2BK	85236	1.04712	2.91959e-11	2.29066e-10
CACNA1C	775	1.46978	2.92799e-11	2.29526e-10
LRRC4C	57689	-1.79503	3.00726e-11	2.35419e-10
AGBL4	84871	-2.48911	3.16627e-11	2.47242e-10
CCL14	6358	-1.71911	3.21562e-11	2.50879e-10
EHD2	30846	1.26372	3.31055e-11	2.57841e-10
PCDH9	5101	-1.96573	3.31938e-11	2.58418e-10
CALML3	810	-2.60013	3.37026e-11	2.62154e-10
CASKIN1	57524	3.08039	3.45554e-11	2.68557e-10
NOS2	4843	2.08222	3.57885e-11	2.77902e-10
OBSCN	84033	1.97439	3.59912e-11	2.79356e-10
ANKRD57	65124	-1.00871	3.64525e-11	2.82573e-10
CD14	929	-1.32017	3.70995e-11	2.8722e-10
ANGPT2	285	1.37436	3.73694e-11	2.89062e-10
RBL1	5933	1.43011	3.80687e-11	2.94346e-10
PCDHB10	56126	1.66499	3.90107e-11	3.01372e-10
PCGF2	7703	1.10892	3.91766e-11	3.02525e-10
ZNF57	126295	1.02223	3.97745e-11	3.0675e-10
ABCB5	340273	4.24241	4.01153e-11	3.09115e-10
SPOCD1	90853	2.29282	4.20758e-11	3.23946e-10
PAQR5	54852	2.12236	4.28079e-11	3.29443e-10
RASGRP4	115727	-1.06994	4.37715e-11	3.36572e-10
CCDC78	124093	2.36992	4.42029e-11	3.39601e-10
IGJ	3512	-2.33812	4.55491e-11	3.49647e-10
ATP8B3	148229	1.46869	4.57148e-11	3.50771e-10
WNT3A	89780	4.40129	4.5906e-11	3.52088e-10
DTNA	1837	1.91225	4.60846e-11	3.53309e-10
C20orf56	140828	-1.25035	4.69359e-11	3.59227e-10
LHX2	9355	-1.73319	4.70639e-11	3.60055e-10
MEFV	4210	-1.33005	4.71829e-11	3.60813e-10
ST8SIA6	338596	-2.30085	4.72695e-11	3.61322e-10
BPIL1	80341	3.4825	4.7954e-11	3.65783e-10
DPCR1	135656	-3.49543	4.85226e-11	3.69964e-10
ZNF323	64288	1.53845	4.89464e-11	3.73038e-10
ODF3L1	161753	-1.92956	4.89981e-11	3.73275e-10
ZNF648	127665	2.33023	4.95686e-11	3.77146e-10
TPTE2P1	646405	2.60087	4.95576e-11	3.77146e-10
ZMYND10	51364	1.77731	4.99935e-11	3.8006e-10
AVPI1	60370	-1.0523	5.01043e-11	3.80742e-10
TRIM17	51127	3.22595	5.10292e-11	3.87445e-10
SLC19A3	80704	-1.44182	5.12155e-11	3.88535e-10
VLDLR	7436	2.25646	5.19765e-11	3.94142e-10
PLP1	5354	-2.89426	5.20793e-11	3.94756e-10
CEP152	22995	1.29968	5.3485e-11	4.05073e-10
MFAP3L	9848	-1.55327	5.37124e-11	4.06625e-10
FHAD1	114827	2.34848	5.42921e-11	4.10328e-10
E2F5	1875	1.21627	5.57964e-11	4.21346e-10
MSI2	124540	1.0226	5.62124e-11	4.24194e-10
DDX53	168400	4.65495	5.62204e-11	4.24194e-10
TNFRSF25	8718	1.59383	5.75776e-11	4.34072e-10
BCAS1	8537	2.54878	5.82892e-11	4.39254e-10
NFKBIZ	64332	-1.20599	5.89742e-11	4.44231e-10
FAM24B	196792	1.76849	5.93922e-11	4.47194e-10
PER1	5187	-1.04524	5.95403e-11	4.48123e-10
KCNIP3	30818	1.70953	6.05008e-11	4.54785e-10
SLC16A2	6567	-1.15921	6.23464e-11	4.6827e-10
PFN4	375189	1.93891	6.27338e-11	4.70984e-10
PDGFB	5155	1.10087	6.47893e-11	4.86014e-10
PTPRG	5793	1.14165	6.51682e-11	4.88654e-10
FAM83E	54854	-2.39401	6.52874e-11	4.89345e-10
SLC30A3	7781	2.46162	6.53911e-11	4.89919e-10
HAO2	51179	-2.31234	6.60757e-11	4.94844e-10
CEBPD	1052	-1.27078	6.74104e-11	5.04422e-10
RPL13P5	283345	1.20738	6.76529e-11	5.05819e-10
C21orf88	114041	-2.62223	6.777e-11	5.06485e-10
SNX22	79856	1.17944	6.83078e-11	5.10295e-10
SIGLEC5	8778	-1.49977	6.93993e-11	5.18021e-10
ZNF580	51157	1.0544	7.04852e-11	5.2591e-10
TPM2	7169	1.1677	7.13928e-11	5.32244e-10
GSC	145258	3.513	7.18353e-11	5.34882e-10
GPR126	57211	-1.23206	7.33214e-11	5.455e-10
RPRML	388394	3.10298	7.71288e-11	5.72415e-10
TNFSF4	7292	1.31013	7.84204e-11	5.81093e-10
SQLE	6713	1.72274	7.89267e-11	5.84561e-10
CCDC112	153733	1.28735	7.98942e-11	5.91485e-10
HIST1H2BE	8344	1.12717	8.09701e-11	5.99205e-10
ABCA7	10347	1.37525	8.15563e-11	6.03297e-10
AXIN2	8313	2.06513	8.23275e-11	6.08753e-10
SCML2	10389	1.13773	8.54349e-11	6.31215e-10
ZNF43	7594	1.43154	8.83522e-11	6.52502e-10
ROS1	6098	3.25513	9.14355e-11	6.74448e-10
KIAA1549	57670	1.85305	9.29017e-11	6.84985e-10
EPHX4	253152	2.04388	9.88663e-11	7.27778e-10
C18orf54	162681	1.16492	9.89174e-11	7.27858e-10
ERRFI1	54206	-1.30798	1.02265e-10	7.50357e-10
ODAM	54959	4.77697	1.03807e-10	7.61364e-10
NPY5R	4889	-1.83127	1.04033e-10	7.62709e-10
KLK11	11012	-2.82615	1.06107e-10	7.76661e-10
POU5F1	5460	1.85769	1.07095e-10	7.83258e-10
MAN1A1	4121	-1.14304	1.07618e-10	7.86766e-10
PLA2G4C	8605	1.29442	1.11532e-10	8.1374e-10
FAM101A	144347	2.52325	1.12216e-10	8.18398e-10
RASGEF1A	221002	2.43479	1.12519e-10	8.20281e-10
LRRC26	389816	3.85329	1.13462e-10	8.26491e-10
CD300A	11314	-1.27547	1.14871e-10	8.36417e-10
GRIK4	2900	3.2197	1.15405e-10	8.39964e-10
C20orf54	113278	1.88762	1.15601e-10	8.41057e-10
CYP39A1	51302	-2.0515	1.15841e-10	8.42125e-10
RAB3A	5864	1.16666	1.16378e-10	8.45688e-10
GULP1	51454	2.48278	1.19023e-10	8.63177e-10
C2orf55	343990	1.36935	1.20238e-10	8.71289e-10
SAA4	6291	-1.81472	1.21845e-10	8.82586e-10
CD1D	912	-1.5037	1.23586e-10	8.94124e-10
KLRD1	3824	-1.3838	1.23538e-10	8.94124e-10
FRMD3	257019	2.02914	1.23749e-10	8.94948e-10
PTGIS	5740	-1.87647	1.24396e-10	8.99268e-10
DPYSL4	10570	2.50886	1.25561e-10	9.07325e-10
PLK3	1263	-1.53086	1.25815e-10	9.08439e-10
C11orf80	79703	1.17524	1.26079e-10	9.09978e-10
SORT1	6272	1.49026	1.26572e-10	9.13177e-10
SNCA	6622	-1.3958	1.26833e-10	9.14691e-10
OSR1	130497	2.13541	1.27981e-10	9.22604e-10
SSX2	6757	4.61386	1.28083e-10	9.22972e-10
ZNF320	162967	1.31571	1.284e-10	9.2452e-10
FBLIM1	54751	1.29955	1.35087e-10	9.71508e-10
CLEC2L	154790	4.10238	1.37306e-10	9.865e-10
ANXA8	653145	-2.47138	1.39449e-10	1.0005e-09
GOT2	2806	-1.00363	1.42601e-10	1.0223e-09
ACTL8	81569	4.20355	1.43896e-10	1.031e-09
ALAS1	211	-1.20335	1.46673e-10	1.04983e-09
ZEB2	9839	-1.04269	1.48698e-10	1.06391e-09
IGDCC4	57722	2.35057	1.52547e-10	1.09102e-09
RGS9BP	388531	2.36147	1.55257e-10	1.10952e-09
PIK3R3	8503	1.04535	1.55364e-10	1.10985e-09
TUBA3C	7278	3.87002	1.55957e-10	1.11364e-09
GAS1	2619	-1.6078	1.56826e-10	1.11941e-09
ZDBF2	57683	-1.40431	1.63449e-10	1.16485e-09
APOL1	8542	-1.07318	1.63651e-10	1.16583e-09
PLG	5340	-1.43788	1.64881e-10	1.17413e-09
CYP2W1	54905	2.73054	1.65865e-10	1.1805e-09
PKN3	29941	1.18508	1.67669e-10	1.19258e-09
ERBB4	2066	-2.22268	1.6843e-10	1.19705e-09
CR1	1378	-1.98083	1.68405e-10	1.19705e-09
ESCO2	157570	1.74336	1.71085e-10	1.21497e-09
DMC1	11144	2.69502	1.72944e-10	1.22624e-09
LOX	4015	1.55172	1.74492e-10	1.23673e-09
GCH1	2643	-1.32546	1.76362e-10	1.24901e-09
LDHD	197257	-1.09926	1.79389e-10	1.26946e-09
HP	3240	-1.73847	1.81912e-10	1.28631e-09
TTC36	143941	-2.4264	1.83334e-10	1.29535e-09
ANKRD45	339416	2.07268	1.85323e-10	1.3089e-09
TTC26	79989	1.10166	1.85435e-10	1.30917e-09
RALYL	138046	-2.06637	1.876e-10	1.32394e-09
DHRS1	115817	-1.21216	1.8827e-10	1.32744e-09
FGB	2244	-1.5481	1.89767e-10	1.33715e-09
DHDH	27294	2.42178	1.90124e-10	1.33863e-09
SRD5A1	6715	-1.12693	2.00403e-10	1.40881e-09
CPE	1363	1.56538	2.01318e-10	1.41469e-09
SDC4	6385	-1.20888	2.07508e-10	1.45368e-09
ASS1	445	-1.47143	2.07792e-10	1.45511e-09
KLF13	51621	1.05716	2.09903e-10	1.46932e-09
C11orf92	399948	1.66932	2.10483e-10	1.47225e-09
VIPR2	7434	-1.94687	2.10897e-10	1.47441e-09
FEZ1	9638	-1.30364	2.10955e-10	1.47441e-09
KRT20	54474	4.7624	2.12385e-10	1.48383e-09
ZP3	7784	1.37112	2.12571e-10	1.48455e-09
AVPR2	554	2.01446	2.14379e-10	1.49603e-09
CISH	1154	-1.26505	2.15247e-10	1.5015e-09
DKK3	27122	1.85056	2.15693e-10	1.50346e-09
VCAN	1462	1.90083	2.2085e-10	1.53881e-09
MTHFD1	4522	-1.08818	2.23913e-10	1.55956e-09
EMR4P	326342	-1.75774	2.24167e-10	1.56073e-09
C2CD4B	388125	-1.81195	2.2465e-10	1.56349e-09
HAO1	54363	-1.30349	2.3723e-10	1.64977e-09
DRP2	1821	3.16556	2.47831e-10	1.72085e-09
NNMT	4837	-2.05121	2.48151e-10	1.72241e-09
COL8A1	1295	1.60711	2.48614e-10	1.72497e-09
PGC	5225	3.89957	2.50547e-10	1.73772e-09
ORM1	5004	-1.63553	2.54391e-10	1.76303e-09
LOC401052	401052	1.09984	2.56173e-10	1.77402e-09
PCNXL2	80003	1.79114	2.60838e-10	1.80563e-09
NLRC4	58484	-1.03986	2.64571e-10	1.83007e-09
MECOM	2122	1.20497	2.64773e-10	1.83077e-09
FPR1	2357	-1.7389	2.66653e-10	1.84237e-09
SERPINA10	51156	-1.11732	2.68211e-10	1.85101e-09
TCEAL2	140597	-1.80121	2.69055e-10	1.85613e-09
PTGER2	5732	-1.44593	2.69321e-10	1.85726e-09
KISS1	3814	1.82823	2.70405e-10	1.86402e-09
SAA2	6289	-3.02431	2.77239e-10	1.90823e-09
AGPAT2	10555	-1.11367	2.83146e-10	1.94741e-09
C5orf39	389289	1.25611	2.87137e-10	1.97411e-09
UGT1A10	54575	3.85758	2.87515e-10	1.97595e-09
HIST1H3E	8353	1.55017	2.99471e-10	2.055e-09
CP	1356	-1.30146	2.99991e-10	2.0578e-09
LDLRAD1	388633	3.12606	3.01779e-10	2.06849e-09
TYRP1	7306	3.4698	3.03759e-10	2.08049e-09
MFSD2A	84879	-2.20304	3.06245e-10	2.09672e-09
LOC146336	146336	3.69407	3.09478e-10	2.11806e-09
ENO3	2027	-1.89515	3.10139e-10	2.12178e-09
SRGN	5552	-1.15291	3.17718e-10	2.17117e-09
CD5L	922	-2.44173	3.1844e-10	2.17529e-09
DBNDD2	55861	1.03757	3.20112e-10	2.18588e-09
LOC153684	153684	1.31532	3.26587e-10	2.22674e-09
SGMS2	166929	-1.38371	3.28207e-10	2.23694e-09
SERPINB9	5272	-1.35271	3.29265e-10	2.24331e-09
TSPAN5	10098	2.10603	3.2969e-10	2.24452e-09
MDFI	4188	1.95773	3.34481e-10	2.27543e-09
LOXHD1	125336	2.79223	3.34862e-10	2.27716e-09
BMP4	652	1.63288	3.35291e-10	2.27922e-09
GC	2638	-1.14728	3.44201e-10	2.33716e-09
HIVEP1	3096	-1.02221	3.45809e-10	2.3472e-09
TTC39B	158219	-1.16888	3.48648e-10	2.36559e-09
COMT	1312	-1.01139	3.51692e-10	2.38535e-09
RPL22L1	200916	1.31858	3.5851e-10	2.42795e-09
S100A10	6281	1.28642	3.59467e-10	2.4317e-09
C8orf73	642475	1.50457	3.63585e-10	2.45864e-09
TMEM132E	124842	-1.58933	3.6396e-10	2.46026e-09
CTAG1B	1485	4.43633	3.65429e-10	2.46927e-09
MT1H	4496	-3.13968	3.68085e-10	2.48629e-09
LIN28B	389421	4.86827	3.71326e-10	2.50538e-09
FER1L6	654463	3.43953	3.7979e-10	2.56153e-09
UBE2DNL	100131816	-3.65759	3.82691e-10	2.58014e-09
ANXA2P2	304	1.10489	3.87998e-10	2.61495e-09
C1orf133	574036	2.10816	3.89876e-10	2.62599e-09
PKD1L2	114780	2.24788	3.95593e-10	2.66316e-09
BBOX1	8424	-1.97936	4.01337e-10	2.69982e-09
FFAR2	2867	-1.66824	4.15338e-10	2.78677e-09
NMUR1	10316	-1.12391	4.15648e-10	2.78781e-09
PRR16	51334	1.3011	4.19832e-10	2.81379e-09
C11orf9	745	1.35313	4.20834e-10	2.81842e-09
MYBL1	4603	1.08502	4.25729e-10	2.84805e-09
BLNK	29760	-1.06011	4.26527e-10	2.85233e-09
FIGNL2	401720	1.64761	4.27007e-10	2.85448e-09
CCRN4L	25819	-1.5423	4.3264e-10	2.88894e-09
RGS18	64407	-1.24203	4.35209e-10	2.90502e-09
GPD1	2819	-1.5577	4.42092e-10	2.94663e-09
FLJ36031	168455	-1.47807	4.41998e-10	2.94663e-09
S100A3	6274	2.12395	4.48058e-10	2.9831e-09
SIGLEC16	400709	-1.60609	4.51981e-10	3.00701e-09
C1orf113	79729	1.46151	4.56947e-10	3.03893e-09
PDZRN4	29951	-2.13129	4.57553e-10	3.04184e-09
PLAG1	5324	1.77403	4.60835e-10	3.06142e-09
ADAM21	8747	1.89125	4.61269e-10	3.06318e-09
ACSL4	2182	2.1623	4.63255e-10	3.07524e-09
C9orf68	55064	-1.26017	4.64579e-10	3.0829e-09
C5orf58	133874	2.64204	4.64962e-10	3.08431e-09
KIF20B	9585	1.07273	4.74865e-10	3.14539e-09
CDA	978	-1.46153	4.83102e-10	3.19528e-09
ANKS6	203286	1.42405	4.86435e-10	3.21381e-09
LOC150197	150197	2.22846	4.88599e-10	3.22693e-09
CBLN1	869	1.84812	4.9379e-10	3.26002e-09
FAM53B	9679	1.04683	4.98052e-10	3.28457e-09
DNAH12	201625	2.9152	5.00118e-10	3.297e-09
CDKN2B	1030	1.20043	5.02435e-10	3.30866e-09
SEMA3B	7869	1.88066	5.04896e-10	3.32366e-09
SSPO	23145	1.77601	5.12647e-10	3.37222e-09
CD69	969	-1.57754	5.22147e-10	3.43223e-09
ABCA8	10351	-1.60988	5.27488e-10	3.46608e-09
SELP	6403	-1.66814	5.32334e-10	3.49665e-09
COL25A1	84570	-2.12004	5.32559e-10	3.49686e-09
VSIG1	340547	3.00661	5.33839e-10	3.50273e-09
SPTLC3	55304	-1.11471	5.3793e-10	3.52701e-09
PLXNA3	55558	1.25926	5.41691e-10	3.55039e-09
CPNE7	27132	2.37413	5.4385e-10	3.56325e-09
ST6GAL2	84620	-1.9949	5.46762e-10	3.57844e-09
LOC339535	339535	3.27779	5.48747e-10	3.59014e-09
NOVA1	4857	2.1194	5.5805e-10	3.64705e-09
C1orf64	149563	3.3604	5.58519e-10	3.6488e-09
AQP7	364	-1.17337	5.78407e-10	3.77601e-09
C15orf34	80072	1.35694	5.78264e-10	3.77601e-09
ATOH7	220202	-1.45758	5.81008e-10	3.79162e-09
ZNF781	163115	1.62972	5.88044e-10	3.83616e-09
LOC389332	389332	2.92817	5.90934e-10	3.85223e-09
ADH6	130	-1.46051	5.95325e-10	3.87807e-09
GABBR2	9568	3.2361	6.04036e-10	3.9334e-09
AGRN	375790	1.05398	6.26878e-10	4.07921e-09
NAV3	89795	1.91692	6.27351e-10	4.08082e-09
CCL4L2	388372	-1.55325	6.3519e-10	4.12885e-09
PLA2G1B	5319	2.28853	6.46552e-10	4.19668e-09
SPAG4	6676	1.34222	6.58223e-10	4.26632e-09
DISP2	85455	1.74731	6.6701e-10	4.32173e-09
ITIH4	3700	-1.24131	6.71257e-10	4.34304e-09
C1orf162	128346	-1.23089	6.71171e-10	4.34304e-09
TNXB	7148	-1.33918	6.76826e-10	4.37438e-09
RNF180	285671	-1.11195	6.83195e-10	4.4124e-09
FOXF2	2295	1.94855	6.83829e-10	4.41491e-09
VAMP1	6843	1.02632	6.90304e-10	4.45196e-09
DAGLA	747	1.53528	6.91881e-10	4.46054e-09
C6orf1	221491	1.01485	6.96354e-10	4.48619e-09
ZNF826	664701	1.84828	6.9891e-10	4.49945e-09
HOMER3	9454	1.29388	7.3108e-10	4.69821e-09
DKFZP686I15217	401232	1.03665	7.35079e-10	4.72167e-09
STC2	8614	2.02288	7.39427e-10	4.74512e-09
CPT1C	126129	1.44066	7.49668e-10	4.80743e-09
GGT5	2687	-1.37109	7.60542e-10	4.87199e-09
LRRC19	64922	-2.42397	7.77484e-10	4.97699e-09
C1orf104	284618	1.21796	7.7791e-10	4.97797e-09
TMEM74	157753	1.63921	7.85539e-10	5.02501e-09
KRBA1	84626	1.42876	8.09089e-10	5.172e-09
STX11	8676	-1.3157	8.14485e-10	5.20466e-09
WBSCR28	135886	2.82157	8.16063e-10	5.2129e-09
SORL1	6653	-1.09222	8.27669e-10	5.28332e-09
TRIM6	117854	1.41003	8.42232e-10	5.3706e-09
USP54	159195	1.32981	8.46396e-10	5.39526e-09
FAM180A	389558	-2.11109	8.51697e-10	5.42522e-09
FGA	2243	-1.36285	8.59913e-10	5.47563e-09
IL2RB	3560	-1.25492	8.86655e-10	5.63601e-09
MAN1C1	57134	-1.44367	8.96767e-10	5.6923e-09
LQK1	642946	1.57516	9.11976e-10	5.76863e-09
MGAT3	4248	1.62155	9.15584e-10	5.78943e-09
PHLDA3	23612	1.58272	9.16142e-10	5.79094e-09
CYP27C1	339761	2.06218	9.20474e-10	5.81629e-09
PLA2G4A	5321	-1.26026	9.26919e-10	5.85293e-09
GLUD1	2746	-1.0696	9.328e-10	5.88801e-09
CCDC135	84229	1.75872	9.38636e-10	5.92073e-09
GPR44	11251	1.47136	9.38971e-10	5.92078e-09
HAAO	23498	-1.21698	9.42588e-10	5.94152e-09
CYP4V2	285440	-1.066	9.43923e-10	5.94786e-09
SH3RF3	344558	1.53448	9.50362e-10	5.98219e-09
CLVS1	157807	2.62857	9.56148e-10	6.01235e-09
EXOSC4	54512	1.19039	9.63548e-10	6.05468e-09
MRC1	4360	-1.43015	9.85032e-10	6.18357e-09
LOC645166	645166	1.38638	9.85085e-10	6.18357e-09
S100A12	6283	-2.169	9.90432e-10	6.21284e-09
SYT3	84258	2.78621	9.99805e-10	6.26512e-09
COL1A1	1277	1.53887	1.00608e-09	6.30225e-09
MMRN1	22915	-1.42033	1.00886e-09	6.31748e-09
SEMA6C	10500	1.10541	1.01056e-09	6.32486e-09
CDH8	1006	3.17332	1.0149e-09	6.34652e-09
PLEKHG4	25894	1.80873	1.0201e-09	6.37247e-09
VPS28	51160	1.05024	1.02966e-09	6.42994e-09
ITGA11	22801	1.34306	1.031e-09	6.4339e-09
LOC100133612	100133612	1.20557	1.03468e-09	6.45466e-09
PSRC1	84722	1.43736	1.06308e-09	6.62494e-09
SYTL5	94122	-1.58133	1.06378e-09	6.62706e-09
CDRT1	374286	3.00142	1.06964e-09	6.65899e-09
VWDE	221806	-2.7171	1.0809e-09	6.72443e-09
GAGE4	2576	4.42236	1.0904e-09	6.77892e-09
DPEP2	64174	-1.16636	1.09338e-09	6.79275e-09
NLRP12	91662	-1.70031	1.10849e-09	6.87721e-09
NAMPT	10135	-1.26915	1.11074e-09	6.88879e-09
FER1L4	80307	2.16054	1.12104e-09	6.9503e-09
COL21A1	81578	1.30866	1.1253e-09	6.97431e-09
TLE6	79816	1.64463	1.14155e-09	7.06779e-09
HPX	3263	-1.44143	1.16393e-09	7.19652e-09
RGAG1	57529	2.25865	1.16779e-09	7.2179e-09
PCDHGA4	56111	1.82644	1.2072e-09	7.44625e-09
MYBPC1	4604	2.86177	1.20796e-09	7.44839e-09
NSUN5P1	155400	1.08817	1.20997e-09	7.45617e-09
TUBB4	10382	1.75283	1.21004e-09	7.45617e-09
NOL3	8996	1.07204	1.25386e-09	7.71831e-09
TNFRSF11B	4982	-1.40126	1.25663e-09	7.7327e-09
NCOA7	135112	-1.12716	1.26629e-09	7.7895e-09
FAM53A	152877	1.15579	1.2758e-09	7.84272e-09
[truncated: 2,066 more rows]
