# Supplementary material for: Construction of a Comprehensive Multiomics Map of Hepatocellular Carcinoma and Screening of Possible Driver Genes
Source: Front Genet. 2020 Jun 25;11:634. doi: 10.3389/fgene.2020.00634 (PMC7330124; doi:10.3389/fgene.2020.00634)
Supplement: Table S4 — Differentially expressed miRNA. [file Table_4.XLSX]

## Sheet: table S4
miRNA	log2(fold change)	p-value	padj
hsa-mir-10b	4.25921	1.44257e-52	1.07183e-49
hsa-mir-183	4.2945	2.62963e-44	9.76908e-42
hsa-mir-182	3.74344	4.82248e-36	1.19437e-33
hsa-mir-1269a	5.92736	5.59423e-33	8.31302e-31
hsa-mir-589	1.4765	2.37306e-32	2.93864e-30
hsa-mir-9-2	4.45856	6.34588e-32	6.58404e-30
hsa-mir-9-1	4.47385	7.08914e-32	6.58404e-30
hsa-mir-767	8.84957	4.48262e-31	3.70065e-29
hsa-mir-96	3.81235	2.04832e-29	1.5219e-27
hsa-mir-1180	1.89499	3.34967e-29	2.26255e-27
hsa-mir-105-2	8.37729	4.42305e-28	2.73861e-26
hsa-mir-151a	1.20177	1.22564e-27	7.00499e-26
hsa-mir-3677	2.18953	2.1644e-26	1.14868e-24
hsa-mir-130a	-1.43156	4.88295e-26	2.41869e-24
hsa-mir-500a	1.18783	9.3921e-26	4.36146e-24
hsa-mir-21	1.74033	1.4993e-25	6.55284e-24
hsa-mir-4746	2.50643	1.75538e-25	7.24582e-24
hsa-mir-105-1	8.22913	2.44291e-24	9.0754e-23
hsa-mir-221	1.51703	5.50181e-23	1.94659e-21
hsa-mir-25	1.04247	3.52051e-22	1.18897e-20
hsa-mir-501	1.0538	8.60205e-22	2.77884e-20
hsa-mir-424	-1.68557	9.54065e-22	2.95362e-20
hsa-mir-452	2.45376	2.71279e-21	8.06241e-20
hsa-mir-224	2.79614	4.306e-21	1.23052e-19
hsa-mir-217	3.79878	4.56665e-21	1.25667e-19
hsa-mir-135a-1	4.06681	5.96294e-20	1.58231e-18
hsa-mir-552	4.73538	7.31679e-20	1.87461e-18
hsa-mir-532	1.14283	1.17743e-19	2.91609e-18
hsa-mir-450b	-1.28996	1.49425e-19	3.58137e-18
hsa-mir-1266	2.33433	2.97376e-19	6.9047e-18
hsa-mir-93	1.1751	4.42667e-19	9.9667e-18
hsa-mir-421	1.59464	6.91421e-19	1.51096e-17
hsa-mir-139	-1.54193	1.10961e-18	2.29011e-17
hsa-mir-216b	3.67703	1.17182e-18	2.35315e-17
hsa-mir-216a	3.62444	1.68707e-18	3.29867e-17
hsa-mir-490	-3.43411	2.72733e-18	5.1959e-17
hsa-mir-891a	4.26596	5.32545e-18	9.89202e-17
hsa-mir-4661	2.21176	6.33641e-18	1.14828e-16
hsa-mir-196b	2.7795	6.57077e-18	1.1624e-16
hsa-mir-330	1.26809	1.51963e-17	2.5661e-16
hsa-mir-1301	1.27523	2.49899e-16	4.03642e-15
hsa-mir-760	2.3761	3.01126e-16	4.76035e-15
hsa-mir-451a	-1.66729	3.79016e-16	5.86685e-15
hsa-mir-222	1.34421	4.48361e-16	6.79861e-15
hsa-mir-4686	-3.33288	5.43358e-16	8.0743e-15
hsa-mir-7706	1.66845	5.62021e-16	8.18787e-15
hsa-mir-1251	5.41494	1.14542e-15	1.60574e-14
hsa-mir-450a-2	-1.32105	2.03926e-15	2.80587e-14
hsa-mir-450a-1	-1.25039	2.37928e-15	3.21419e-14
hsa-mir-3127	1.35225	2.52817e-15	3.35434e-14
hsa-mir-5187	1.8157	3.45386e-15	4.50213e-14
hsa-mir-3591	2.33027	1.27314e-14	1.63093e-13
hsa-mir-30d	1.08328	1.38288e-14	1.74149e-13
hsa-mir-34a	1.41978	1.56339e-14	1.93599e-13
hsa-mir-1258	-2.80002	3.01447e-14	3.61251e-13
hsa-mir-486	-1.29577	3.4566e-14	4.0766e-13
hsa-mir-877	1.39015	3.65692e-14	4.24545e-13
hsa-mir-34c	2.41297	6.51358e-14	7.33271e-13
hsa-mir-3648	-1.85466	1.52553e-13	1.69175e-12
hsa-mir-3682	1.82207	1.80485e-13	1.94348e-12
hsa-mir-1269b	5.22477	2.19955e-13	2.33466e-12
hsa-mir-4652	6.09354	3.95255e-13	4.13626e-12
hsa-mir-3200	1.90691	9.92871e-13	9.83604e-12
hsa-mir-2114	2.94232	1.40903e-12	1.37752e-11
hsa-mir-508	2.51609	1.98507e-12	1.91546e-11
hsa-mir-937	1.85747	4.47903e-12	4.26656e-11
hsa-mir-190b	3.02628	7.05094e-12	6.63145e-11
hsa-mir-514a-2	2.8962	1.32363e-11	1.19934e-10
hsa-mir-514a-1	2.84873	7.68677e-11	6.79913e-10
hsa-mir-135a-2	4.33269	2.49e-10	2.15124e-09
hsa-mir-939	1.49697	3.85414e-10	3.25412e-09
hsa-mir-3144	3.72307	4.9937e-10	4.16889e-09
hsa-mir-514a-3	2.70046	6.52596e-10	5.38754e-09
hsa-mir-6087	-1.0108	9.57667e-10	7.81919e-09
hsa-mir-3074	1.16091	1.09342e-09	8.83054e-09
hsa-mir-944	2.04827	1.81906e-09	1.43783e-08
hsa-mir-9-3	3.14844	2.21159e-09	1.7297e-08
hsa-mir-181b-1	1.0092	2.43133e-09	1.86235e-08
hsa-mir-1295a	2.8546	2.64138e-09	2.0026e-08
hsa-mir-765	2.43789	2.74816e-09	2.06251e-08
hsa-mir-1270-2	1.99565	4.63046e-09	3.37297e-08
hsa-mir-1270-1	2.25147	5.39892e-09	3.89456e-08
hsa-mir-4732	-1.48682	7.08814e-09	5.0157e-08
hsa-mir-466	4.70897	7.08798e-09	5.0157e-08
hsa-mir-3928	1.20614	7.86467e-09	5.51269e-08
hsa-mir-301b	1.65027	8.06122e-09	5.59765e-08
hsa-mir-184	2.80897	8.95571e-09	6.10467e-08
hsa-mir-6516	1.87532	1.29055e-08	8.5614e-08
hsa-mir-5003	2.08656	1.93947e-08	1.27524e-07
hsa-mir-940	1.1774	2.12477e-08	1.37278e-07
hsa-mir-509-1	2.21107	3.40681e-08	2.12711e-07
hsa-mir-504	1.36024	4.14826e-08	2.54724e-07
hsa-mir-512-2	4.53319	7.04473e-08	4.18739e-07
hsa-mir-130b	1.08119	7.86114e-08	4.59907e-07
hsa-mir-581	1.54198	9.33146e-08	5.37463e-07
hsa-mir-6755	1.02979	1.05416e-07	6.02494e-07
hsa-mir-520f	4.65065	1.1747e-07	6.61213e-07
hsa-mir-3923	3.59604	1.28608e-07	7.18467e-07
hsa-mir-1226	1.27871	2.40045e-07	1.29241e-06
hsa-mir-199a-1	-1.22423	2.74716e-07	1.46845e-06
hsa-mir-199a-2	-1.22247	2.85451e-07	1.51493e-06
hsa-mir-1292	1.4689	3.45407e-07	1.82012e-06
hsa-mir-509-2	2.3144	4.00938e-07	2.09787e-06
hsa-mir-3189	3.01851	4.1312e-07	2.14649e-06
hsa-mir-541	1.82841	4.18524e-07	2.15947e-06
hsa-mir-522	3.95177	5.04411e-07	2.56697e-06
hsa-mir-34b	2.21085	5.15269e-07	2.60438e-06
hsa-mir-199b	-1.18723	6.56272e-07	3.22921e-06
hsa-mir-4758	2.42976	6.77606e-07	3.31225e-06
hsa-mir-4664	1.73848	8.80143e-07	4.21901e-06
hsa-mir-6502	-1.41879	1.08498e-06	5.13467e-06
hsa-mir-519a-2	3.65763	1.13796e-06	5.35128e-06
hsa-mir-6503	-1.22271	1.26347e-06	5.90414e-06
hsa-mir-3662	2.38143	1.54982e-06	7.19699e-06
hsa-mir-675	-1.56846	2.45911e-06	1.12093e-05
hsa-mir-137	3.16578	3.14517e-06	1.40775e-05
hsa-mir-196a-1	2.00804	3.29568e-06	1.45756e-05
hsa-mir-516a-1	3.66501	3.93282e-06	1.71887e-05
hsa-mir-3610	1.43421	5.10356e-06	2.17928e-05
hsa-mir-520a	3.57355	5.07476e-06	2.17928e-05
hsa-mir-512-1	3.78852	5.67904e-06	2.41116e-05
hsa-mir-4523	1.78556	6.26998e-06	2.64693e-05
hsa-mir-520b	3.69896	6.34672e-06	2.66419e-05
hsa-mir-665	-1.32902	6.86521e-06	2.85933e-05
hsa-mir-214	-1.09019	6.88856e-06	2.85933e-05
hsa-mir-1229	1.25937	7.14789e-06	2.95049e-05
hsa-mir-518e	3.87401	7.27039e-06	2.98448e-05
hsa-mir-4515	2.51295	7.83166e-06	3.19721e-05
hsa-mir-338	1.04827	8.42266e-06	3.41969e-05
hsa-mir-3691	1.40337	9.94346e-06	4.01521e-05
hsa-mir-5683	1.34018	1.47357e-05	5.8549e-05
hsa-mir-5586	1.05936	1.75048e-05	6.88152e-05
hsa-mir-520g	3.6564	1.99695e-05	7.76823e-05
hsa-mir-7-3	1.85993	2.63634e-05	9.99389e-05
hsa-mir-561	3.33374	3.52585e-05	0.000132308
hsa-mir-519a-1	2.94711	3.68918e-05	0.000137053
hsa-mir-548y	3.52748	3.71646e-05	0.00013714
hsa-mir-523	3.12348	4.07256e-05	0.000147658
hsa-mir-520c	4.29172	4.074e-05	0.000147658
hsa-mir-516a-2	2.97355	4.32365e-05	0.000155192
hsa-mir-4800	-1.34543	4.37707e-05	0.000156354
hsa-mir-146b	1.07502	4.44262e-05	0.000157936
hsa-mir-6788	1.12678	4.50331e-05	0.000159331
hsa-mir-346	2.03237	4.60266e-05	0.000162075
hsa-mir-621	-1.49591	4.77038e-05	0.000167188
hsa-mir-383	-1.60196	4.97307e-05	0.000173474
hsa-mir-551b	1.69634	5.24638e-05	0.000182152
hsa-mir-4739	1.65672	5.29895e-05	0.000183122
hsa-mir-204	1.20574	5.39102e-05	0.000185441
hsa-mir-5701-1	-1.69917	5.46892e-05	0.000187254
hsa-mir-518c	3.452	6.09547e-05	0.000206801
hsa-mir-4683	-1.58818	8.64014e-05	0.000282803
hsa-mir-518b	3.03843	9.59006e-05	0.000311154
hsa-mir-147b	1.9556	0.000112142	0.000359143
hsa-mir-3131	2.10917	0.00013204	0.000419256
hsa-mir-1276	1.70627	0.000162385	0.000511238
hsa-mir-1323	3.13638	0.000179783	0.000558907
hsa-mir-519d	3.11129	0.000181513	0.000561933
hsa-mir-4784	1.3623	0.000200466	0.00061548
hsa-mir-6734	1.41097	0.000204787	0.000626159
hsa-mir-6716	1.33382	0.000243041	0.00074008
hsa-mir-516b-1	2.96669	0.000289777	0.000878793
hsa-mir-6844	1.91013	0.000314427	0.000945827
hsa-mir-3607	-1.04351	0.000335173	0.00100417
hsa-mir-1915	2.15545	0.000336684	0.00100464
hsa-mir-5581	1.04178	0.000340358	0.00101154
hsa-mir-4532	-1.51128	0.000360027	0.00105731
hsa-mir-5687	1.04923	0.000367817	0.00107594
hsa-mir-5589	-1.14561	0.000390983	0.00113477
hsa-mir-517c	2.79906	0.00044895	0.00128296
hsa-mir-548s	1.08791	0.00051699	0.00146055
hsa-mir-3187	1.64038	0.000532042	0.00149511
hsa-mir-520h	3.13793	0.000533248	0.00149511
hsa-mir-520d	3.17617	0.000566634	0.00157681
hsa-mir-498	3.3633	0.000586389	0.00161965
hsa-mir-129-2	1.1581	0.000644195	0.00177273
hsa-mir-3680-1	1.57709	0.000657038	0.0018014
hsa-mir-515-2	3.04202	0.000707397	0.00192526
hsa-mir-515-1	3.14809	0.000725809	0.00196816
hsa-mir-521-1	3.30911	0.000737361	0.00199222
hsa-mir-615	3.29061	0.000747884	0.00201333
hsa-mir-6875	1.20261	0.000784796	0.00210507
hsa-mir-585	1.67012	0.000798155	0.0021332
hsa-mir-600	-1.43783	0.000985903	0.00254349
hsa-mir-526b	2.29359	0.00105325	0.00270782
hsa-mir-577	1.74806	0.0011351	0.00289821
hsa-mir-3684	1.12565	0.00121517	0.00309203
hsa-mir-4741	1.50997	0.00144574	0.00361679
hsa-mir-4707	1.2275	0.00145091	0.00361753
hsa-mir-5092	1.70347	0.00174006	0.00428102
hsa-mir-519c	2.06391	0.00179811	0.00440923
hsa-mir-518a-2	3.28637	0.00194464	0.00475284
hsa-mir-548x	3.09972	0.00205949	0.00500066
hsa-mir-218-1	1.17115	0.00257153	0.00614355
hsa-mir-211	1.35666	0.00257983	0.00614362
hsa-mir-934	-1.60209	0.00262382	0.00622842
hsa-mir-6798	1.00077	0.00267643	0.00633309
hsa-mir-4433b	-1.12466	0.0028491	0.006699
hsa-mir-4473	1.13929	0.00297432	0.00697135
hsa-mir-6720	1.8593	0.00341782	0.00791103
hsa-mir-129-1	1.00989	0.00349043	0.00805399
hsa-mir-1538	1.20313	0.00371569	0.00854725
hsa-mir-518f	2.21892	0.00382834	0.00875217
hsa-mir-549a	1.97699	0.00428193	0.0096117
hsa-mir-4674	1.27673	0.00440719	0.00984481
hsa-mir-524	2.90902	0.00449314	0.00993573
hsa-mir-527	2.46681	0.00512082	0.0110926
hsa-mir-1224	1.16989	0.00555641	0.0119664
hsa-mir-509-3	1.36046	0.00559788	0.0120209
hsa-mir-516b-2	2.69766	0.00566938	0.0121393
hsa-mir-5701-2	-1.2345	0.00597695	0.0127611
hsa-mir-3654	1.24293	0.00815819	0.0171715
hsa-mir-517a	2.00141	0.00896468	0.01871
hsa-mir-1911	2.51126	0.00893441	0.01871
hsa-mir-517b	1.99275	0.00922737	0.0191507
hsa-mir-551a	-1.02856	0.00937235	0.0193974
hsa-mir-449a	1.66173	0.0100314	0.0206463
hsa-mir-518a-1	2.21225	0.0101771	0.0208883
hsa-mir-1250	1.5392	0.0104962	0.021484
hsa-mir-7845	-1.04282	0.0126854	0.0254737
hsa-mir-4787	1.062	0.0133962	0.0265423
hsa-mir-4525	1.15069	0.0133913	0.0265423
hsa-mir-520e	2.12493	0.0144045	0.0281647
hsa-mir-525	2.29623	0.0174419	0.0329123
hsa-mir-483	1.05686	0.0200782	0.0373888
hsa-mir-372	1.0775	0.0238246	0.0432804
hsa-mir-3177	1.21977	0.0250572	0.0449811
hsa-mir-3681	1.34999	0.0250228	0.0449811
