# Supplementary material for: Construction of a Comprehensive Multiomics Map of Hepatocellular Carcinoma and Screening of Possible Driver Genes
Source: Front Genet. 2020 Jun 25;11:634. doi: 10.3389/fgene.2020.00634 (PMC7330124; doi:10.3389/fgene.2020.00634)
Supplement: Table S5 — The scoring table of differentially expressed genes. [file Table_5.XLSX]

## Sheet: table S5
			Differentially expressed genes		Disease-free survival											Overall survival											Regression analysis
					High expression			Low expression			log-rank p-value	Cox				High expression			Low expression			log-rank p-value	Cox
Gene	Gene id	Targeted miRNA	log2(FC)	p-value	Records	Events	Median time (years)	Records	Events	Median time (years)		HR	CI (lower 95%)	CI (upper 95%)	pvalue	Records	Events	Median time (years)	Records	Events	Median time (years)		HR	CI (lower 95%)	CI (upper 95%)	p-value	R_score	p-value
SPRYD4	283377	hsa-mir-25	-1.15687	6.31378e-15	208	104	2.5	113	72	0.98	1.15994e-05	0.512316	0.377937	0.694474	1.64011e-05	67	2	NA	144	14	NA	0.125194	0.331156	0.0750462	1.46129	0.144525	1.78278	1.2755e-06
N4BP2L1	90634	hsa-mir-21	-1.69814	4.2023e-31	114	53	3.5	207	123	1.3	0.00018906	0.54416	0.393619	0.752276	0.000230826	185	11	NA	26	5	NA	0.0168448	0.296135	0.102771	0.853314	0.0242127	1.72608	2.43385e-07
SPATS2	65244	hsa-mir-383	1.54398	2.14669e-45	108	72	0.82	213	104	2.5	7.41329e-09	2.42162	1.7784	3.29748	1.96586e-08	110	14	NA	101	2	NA	0.00223121	7.27877	1.64698	32.1683	0.00884365	1.70226	9.0616e-05
GNPNAT1	64841	hsa-mir-9-3	-1.01809	1.96033e-17	193	99	2.12	128	77	1.09	0.00655958	0.663007	0.491708	0.893983	0.00704257	140	7	NA	71	9	NA	0.0526958	0.389749	0.145001	1.04761	0.0617947	1.6599	0.000144519
ACAT1	38	hsa-mir-204;hsa-mir-211;hsa-mir-224	-1.18431	6.34427e-18	261	135	2.27	60	41	0.705	1.67152e-08	0.367933	0.256554	0.527667	5.47821e-08	176	10	NA	35	6	5.03	0.00713331	0.26872	0.0963656	0.749341	0.0120233	1.64986	5.33975e-07
MAP3K9	4293	hsa-mir-130a;hsa-mir-424	1.10265	2.50368e-12	81	53	1.28	240	123	2.47	0.000368073	1.80441	1.29904	2.50638	0.000430878	91	12	NA	120	4	NA	0.0082572	4.08533	1.31707	12.672	0.0148171	1.64932	1.25504e-05
KIAA1841	84542		1.47495	2.57379e-26	108	76	0.86	213	100	2.47	7.75275e-07	2.0972	1.55476	2.82889	1.2338e-06	57	9	NA	154	7	NA	0.0188697	3.09172	1.14749	8.33009	0.0256134	1.64906	2.0129e-05
MYO19	80179	hsa-mir-199a-2	1.16091	3.55248e-22	104	70	0.88	217	106	2.44	6.27868e-06	1.9943	1.4708	2.70412	8.85418e-06	104	13	NA	107	3	NA	0.00856042	4.65209	1.32072	16.3865	0.0167127	1.64083	0.000342617
CDCA4	55038	hsa-mir-424	1.16399	1.18894e-18	250	147	1.33	71	29	3.5	0.000574489	1.99219	1.33604	2.97059	0.000721719	42	7	NA	169	9	NA	0.0143909	3.23165	1.19748	8.72127	0.0205712	1.5947	5.31538e-05
RACGAP1	29127	hsa-mir-130a	2.41807	1.12033e-48	149	99	1.06	172	77	2.96	2.91138e-06	2.01777	1.4961	2.72135	4.23422e-06	90	12	NA	121	4	NA	0.0145813	3.72386	1.20006	11.5553	0.0228687	1.57752	3.24881e-06
CHEK1	1111	hsa-mir-424	1.37899	1.00896e-20	193	122	1.18	128	54	3.36	5.70133e-06	2.07711	1.50524	2.86622	8.62475e-06	120	14	NA	91	2	NA	0.0123124	5.406	1.22743	23.8097	0.0256898	1.55083	2.64131e-05
CAT	847	hsa-mir-190b	-1.26335	6.14759e-16	199	97	2.47	122	79	1.09	0.000109767	0.559408	0.414977	0.754108	0.000137812	149	7	NA	62	9	NA	0.0139095	0.309413	0.115087	0.831861	0.0200831	1.54865	4.15477e-06
C1RL	51279	hsa-mir-129-2	-1.5929	2.07591e-33	197	91	2.96	124	85	1.05	4.47617e-06	0.504076	0.37434	0.678775	6.41912e-06	178	10	NA	33	6	NA	0.0262808	0.333212	0.120376	0.92236	0.0343838	1.5364	0.000165933
CSAD	51380	hsa-mir-129-2;hsa-mir-30d	-1.26635	1.73587e-11	127	61	2.47	194	115	1.25	0.000885181	0.593627	0.434851	0.810378	0.00102361	101	3	NA	110	13	NA	0.0235498	0.26015	0.0740978	0.913358	0.0356057	1.50817	3.69798e-06
PHF19	26147	hsa-mir-424	1.24546	4.05803e-18	126	86	1.06	195	90	2.75	2.37756e-06	2.0225	1.50224	2.72293	3.44746e-06	71	9	NA	140	7	NA	0.0566846	2.52996	0.941512	6.79831	0.0657002	1.50015	4.34762e-05
MSRA	4482	hsa-mir-224	-1.42892	1.30717e-23	206	99	2.75	115	77	1.06	0.000252435	0.575783	0.426912	0.776566	0.000298347	170	10	NA	41	6	NA	0.0443454	0.36546	0.131464	1.01595	0.0536536	1.48487	9.1023e-05
SGOL2	151246		2.38064	5.36656e-36	165	107	1.06	156	69	2.82	5.57217e-06	1.99799	1.47473	2.70692	7.92185e-06	50	9	NA	161	7	NA	0.00342698	3.92894	1.46218	10.5573	0.00666145	1.47941	5.39097e-06
TMEM220	388335		-1.58285	1.49609e-19	183	88	2.75	138	88	1.05	9.98325e-05	0.558989	0.4156	0.75185	0.000120086	162	8	NA	49	8	NA	0.0230304	0.337738	0.126374	0.902611	0.0304445	1.46677	4.69162e-07
C1S	716	hsa-mir-130b;hsa-mir-301b	-1.11861	6.35307e-12	200	97	2.41	121	79	0.86	6.7144e-07	0.474712	0.35179	0.640585	1.09996e-06	163	8	NA	48	8	NA	0.00623959	0.2784	0.104459	0.74198	0.0105683	1.46475	5.0909e-06
LPCAT1	79888	hsa-mir-214	1.34655	5.18912e-13	126	78	1.09	195	98	2.44	0.000121639	1.78519	1.32285	2.40913	0.000150982	35	6	NA	176	10	NA	0.0142538	3.30692	1.20081	9.10699	0.0206669	1.45306	6.4374e-06
GPR146	115330	hsa-mir-520e;hsa-mir-520a;hsa-mir-520d	-1.2052	7.31942e-18	165	83	2.12	156	93	1.19	0.00881875	0.673666	0.500105	0.907461	0.00935481	108	4	NA	103	12	NA	0.0472188	0.33521	0.107982	1.0406	0.0586102	1.41582	0.000639569
HAAO	23498	hsa-mir-346	-1.21698	9.42588e-10	262	136	2.12	59	40	0.82	9.00149e-07	0.418353	0.292418	0.598523	1.85139e-06	138	7	NA	73	9	NA	0.0971816	0.443015	0.1648	1.19091	0.1066	1.41551	2.02206e-06
DUSP10	11221	hsa-mir-25;hsa-mir-129-2;hsa-mir-183	-1.23473	1.47533e-12	176	94	2.44	145	82	1.18	0.00232761	0.630485	0.467868	0.849623	0.00243993	124	7	NA	87	9	NA	0.105824	0.450535	0.167107	1.21469	0.115111	1.40912	0.000419205
UGP2	7360	hsa-mir-25;hsa-mir-137	-1.1631	3.02416e-23	260	138	2.06	61	38	0.82	0.000317097	0.519864	0.361991	0.746591	0.000396443	118	4	NA	93	12	NA	0.0102437	0.252963	0.081514	0.78502	0.0173657	1.4086	0.00190019
SMC4	10051	hsa-mir-199a-2;hsa-mir-199b	1.22965	3.43072e-19	73	50	0.93	248	126	2.41	3.94321e-05	1.97601	1.42048	2.7488	5.25308e-05	92	11	NA	119	5	NA	0.0565525	2.69251	0.934095	7.76108	0.0666923	1.40743	0.00170542
PCK2	5106	hsa-mir-183	-1.06633	1.1088e-07	213	105	2.47	108	71	0.93	2.978e-07	0.4592	0.338508	0.622924	5.66656e-07	157	8	NA	54	8	NA	0.00967152	0.294234	0.110017	0.786908	0.0147923	1.40577	7.7184e-07
STARD5	80765		-1.71223	2.61593e-23	151	67	2.82	170	109	1.06	8.73076e-06	0.505537	0.372097	0.68683	1.28577e-05	162	8	NA	49	8	5.03	0.00770187	0.283633	0.105697	0.761114	0.0123504	1.39916	4.51285e-05
MYO1B	4430	hsa-mir-25;hsa-mir-183	-1.04234	3.51647e-15	100	45	2.96	221	131	1.31	0.00178436	0.585298	0.416773	0.821967	0.0019912	131	5	NA	80	11	NA	0.00949891	0.271067	0.0941281	0.780609	0.0155665	1.3864	0.00232956
SDC4	6385	hsa-mir-224;hsa-mir-130b;hsa-mir-301b	-1.20888	2.07508e-10	149	77	2.75	172	99	1.55	0.0188408	0.699347	0.518376	0.943497	0.01925	165	11	NA	46	5	NA	0.199705	0.506683	0.175536	1.46253	0.208737	1.38164	0.00159327
IGFBP4	3487	hsa-mir-330	-1.11374	3.17087e-17	138	70	2.5	183	106	1.51	0.0156618	0.688288	0.508115	0.932348	0.0158506	125	4	NA	86	12	NA	0.00244188	0.20522	0.0660865	0.637272	0.00615703	1.36929	0.00329369
CD302	9936		-1.36441	3.88846e-15	98	43	4.59	223	133	1.3	0.000178635	0.523806	0.371056	0.739438	0.000236903	86	2	NA	125	14	NA	0.02421	0.21359	0.0485293	0.940069	0.0411809	1.36662	0.00130852
TTYH3	80727	hsa-mir-130a	1.00241	2.01365e-09	107	65	1.06	214	111	2	0.00291644	1.5878	1.16764	2.15913	0.00319545	48	6	NA	163	10	NA	0.110368	2.23057	0.810282	6.14036	0.120475	1.36624	0.000776095
ETFDH	2110	hsa-mir-216b	-1.37569	5.91159e-22	219	108	2.41	102	68	0.97	0.000217134	0.565553	0.416764	0.767461	0.000253039	157	7	NA	54	9	NA	0.00521886	0.268865	0.099981	0.723019	0.00925357	1.36254	0.0023917
CSRNP1	64651	hsa-mir-96	-2.22224	1.46558e-42	205	99	2.5	116	77	1.14	0.00023533	0.572411	0.42404	0.772697	0.000267903	59	2	NA	152	14	NA	0.130376	0.336245	0.0762904	1.48198	0.149819	1.3601	0.00880401
KIF24	347240	hsa-mir-214	1.75133	5.89543e-24	91	63	0.96	230	113	2.41	0.000412984	1.73871	1.2763	2.36866	0.000454021	45	7	NA	166	9	NA	0.0336371	2.79221	1.03889	7.50461	0.0417917	1.35981	0.000976255
DLG5	9231	hsa-mir-130a	1.60588	1.77432e-21	164	103	1.3	157	73	2.82	0.00115136	1.64098	1.21464	2.21696	0.00125188	44	6	NA	167	10	NA	0.0402316	2.7958	1.00503	7.77737	0.0488871	1.35768	0.00153749
SLC35D1	23169	hsa-mir-182;hsa-mir-130b;hsa-mir-301b;hsa-mir-216b	-1.1246	1.43203e-18	202	106	2	119	70	1.24	0.0206845	0.700162	0.516767	0.948642	0.0214369	162	9	NA	49	7	NA	0.0468751	0.380582	0.141621	1.02275	0.0554457	1.35003	0.00574789
EPHX2	2053	hsa-mir-330	-1.29954	1.84725e-12	246	128	2	75	48	0.84	0.00254537	0.602566	0.431957	0.840559	0.0028576	148	8	NA	63	8	NA	0.0506011	0.38947	0.146084	1.03835	0.059465	1.34869	5.32362e-05
DNMT3A	1788		1.27424	6.99111e-21	183	111	1.3	138	65	2.44	0.00120772	1.65583	1.21736	2.25222	0.00131291	36	5	NA	175	11	NA	0.124776	2.25373	0.776577	6.54061	0.134964	1.3484	0.00774716
RNF24	11237	hsa-mir-424	1.19824	4.78219e-14	109	74	0.98	212	102	2.96	3.40166e-07	2.16009	1.59565	2.92418	6.23116e-07	131	14	NA	80	2	NA	0.0230668	4.74437	1.07775	20.8853	0.0394964	1.34474	0.000511085
RAD54B	25788	hsa-mir-383	1.58393	1.39665e-22	72	51	0.81	249	125	2.44	7.37389e-08	2.43155	1.74308	3.39194	1.67995e-07	122	11	NA	89	5	NA	0.304151	1.73154	0.598975	5.00563	0.310747	1.34207	0.00613701
CYP4V2	285440	hsa-mir-520b;hsa-mir-520c	-1.066	9.43923e-10	84	41	2.44	237	135	1.37	0.0103714	0.634672	0.447158	0.900818	0.0109417	182	11	NA	29	5	5.03	0.0178049	0.299394	0.10382	0.863386	0.025628	1.33827	0.00176776
SLCO2B1	11309	hsa-mir-182;hsa-mir-9-3	-1.02813	1.18239e-08	162	80	2.41	159	96	1.24	0.00210664	0.628601	0.466609	0.846832	0.00226265	105	5	NA	106	11	NA	0.0814331	0.402532	0.139605	1.16064	0.0921356	1.33361	8.84041e-05
ADK	132	hsa-mir-96	-1.17334	6.34245e-18	222	115	2.12	99	61	0.97	0.00260899	0.621858	0.455091	0.849737	0.00286238	164	7	NA	47	9	5.03	0.00109749	0.220417	0.0813769	0.597022	0.0029343	1.33088	0.0185025
PFKFB4	5210	hsa-mir-214;hsa-mir-424	1.2876	5.14527e-14	108	65	1.09	213	111	2.11	0.00118919	1.65463	1.21648	2.2506	0.00133437	69	10	NA	142	6	NA	0.00320475	4.10537	1.4844	11.3542	0.00650823	1.33065	0.000162262
CEP55	55165	hsa-mir-130a;hsa-mir-424	2.73961	4.49847e-32	103	73	0.84	218	103	2.75	2.94021e-09	2.44822	1.80522	3.32024	8.42106e-09	39	7	NA	172	9	NA	0.0056453	3.69141	1.37186	9.93291	0.00970984	1.32829	1.75715e-05
LCAT	3931		-2.64048	7.64875e-26	222	100	2.99	99	76	0.9	1.22258e-12	0.341242	0.250276	0.465272	1.06795e-11	123	2	NA	88	14	NA	8.51793e-05	0.0919657	0.0208008	0.406603	0.00165194	1.32469	1.08473e-06
LDHD	197257		-1.09926	1.79389e-10	247	128	2.12	74	48	0.82	7.99977e-06	0.473629	0.338781	0.662151	1.23418e-05	161	9	NA	50	7	NA	0.0661737	0.406808	0.151105	1.09522	0.0750813	1.32423	8.7459e-06
CDK5R1	8851	hsa-mir-424	1.04368	3.20431e-09	124	84	0.86	197	92	2.44	1.10176e-05	1.92611	1.43149	2.59164	1.4987e-05	61	8	NA	150	8	NA	0.0473555	2.62068	0.97557	7.03996	0.0560166	1.31362	0.00482575
FOXO1	2308	hsa-mir-96;hsa-mir-183;hsa-mir-216a;hsa-mir-135a-2	-1.81863	1.36079e-29	222	115	2.12	99	61	0.98	0.000970657	0.59485	0.435311	0.812859	0.00111203	79	2	NA	132	14	NA	0.018877	0.200095	0.0452004	0.885787	0.0340277	1.31295	0.00869412
SERPINF2	5345	hsa-mir-34a;hsa-mir-34c;hsa-mir-449a	-1.437	1.67243e-12	226	108	2.75	95	68	0.86	2.39717e-06	0.486259	0.35836	0.659805	3.65245e-06	168	10	NA	43	6	NA	0.0679731	0.399696	0.144518	1.10545	0.0772591	1.31059	7.49027e-07
CBX2	84733	hsa-mir-424	2.60716	1.09097e-29	79	48	0.82	242	128	2.27	0.000130915	1.90108	1.3606	2.65627	0.000167077	40	6	5.03	171	10	NA	0.016483	3.24105	1.17072	8.9726	0.0236146	1.3087	6.83218e-05
CDC37L1	55664	hsa-mir-93;hsa-mir-30d;hsa-mir-137;hsa-mir-519d	-1.49721	7.65096e-25	95	48	2.12	226	128	1.37	0.0298257	0.691842	0.495971	0.965067	0.0300562	60	1	NA	151	15	NA	0.0796684	0.19678	0.0259605	1.49158	0.115704	1.30661	0.0362484
SORD	6652	hsa-mir-330	-1.05176	1.58782e-07	176	84	2.47	145	92	1.24	0.000226171	0.57588	0.427877	0.775077	0.000271547	164	10	NA	47	6	5.03	0.0766605	0.410983	0.148511	1.13733	0.0868644	1.30584	0.000138872
STX1A	6804	hsa-mir-424	1.30068	1.06722e-15	68	45	0.86	253	131	2.12	7.42154e-06	2.16051	1.53058	3.04969	1.18561e-05	28	5	5.03	183	11	NA	0.011245	3.61231	1.24832	10.4531	0.0178321	1.30505	0.00984263
ABAT	18	hsa-mir-21;hsa-mir-96;hsa-mir-183;hsa-mir-135a-2;hsa-mir-330	-1.40213	3.05688e-13	242	122	2.44	79	54	0.86	5.26796e-06	0.478762	0.346341	0.661813	8.24808e-06	155	7	NA	56	9	NA	0.00946052	0.29193	0.10861	0.784673	0.0146614	1.30347	1.03259e-05
GPD1L	23171	hsa-mir-139;hsa-mir-214	1.00908	1.85421e-07	175	107	1.24	146	69	2.44	0.000652885	1.68321	1.24271	2.27985	0.000769181	105	11	NA	106	5	NA	0.158837	2.10315	0.729461	6.06374	0.168797	1.30284	0.00113278
TRIM59	286827	hsa-mir-214;hsa-mir-424	1.76755	1.92692e-18	155	96	1.09	166	80	2.44	0.000308858	1.72355	1.27799	2.32446	0.000360631	120	13	NA	91	3	NA	0.0613295	3.12065	0.888343	10.9625	0.0758531	1.30207	0.00087217
SLC22A3	6581	hsa-mir-204;hsa-mir-211;hsa-mir-372;hsa-mir-520e;hsa-mir-520a;hsa-mir-520b;hsa-mir-520c;hsa-mir-520d	-1.4117	2.70693e-11	246	123	2.12	75	53	0.93	8.03471e-05	0.526905	0.381109	0.728475	0.000105847	129	6	NA	82	10	NA	0.0994442	0.436664	0.158359	1.20407	0.109352	1.28113	3.92583e-06
CKS1B	1163		1.22311	7.3719e-21	85	56	0.98	236	120	2.12	0.0025965	1.62288	1.17998	2.23203	0.00290397	40	7	NA	171	9	NA	0.00441181	3.8151	1.41717	10.2705	0.00804885	1.27945	0.0395134
LPIN2	9663	hsa-mir-146b;hsa-mir-330	-1.01123	1.99302e-09	174	90	2.96	147	86	1.31	0.00541902	0.657286	0.487815	0.885631	0.00581044	171	11	NA	40	5	NA	0.0782858	0.398015	0.137581	1.15144	0.089172	1.27928	0.00842925
DBNDD2	55861	hsa-mir-214	1.03757	3.20112e-10	86	56	0.85	235	120	2.11	0.000233659	1.80296	1.31109	2.47935	0.00028742	56	7	NA	155	9	NA	0.151947	2.0326	0.75591	5.46558	0.159877	1.27843	0.00448176
SYNE1	23345	hsa-mir-93;hsa-mir-519d	-1.39076	2.81e-21	205	99	2.44	116	77	1.05	5.82989e-05	0.54636	0.405299	0.736515	7.27822e-05	65	2	NA	146	14	NA	0.0611573	0.266733	0.0604137	1.17766	0.0811347	1.27836	0.0106396
ADRA2B	151	hsa-mir-129-2;hsa-mir-30d;hsa-mir-7-3;hsa-mir-449a;hsa-mir-330	-1.96792	5.27838e-23	246	128	2	75	48	0.84	4.71023e-05	0.506038	0.362117	0.707158	6.62469e-05	161	6	NA	50	10	NA	9.06184e-05	0.168033	0.0609677	0.463115	0.000564452	1.27829	0.00335133
TRAIP	10293		2.98155	2.01741e-42	81	54	0.72	240	122	2.41	6.3978e-07	2.23415	1.61542	3.08986	1.18091e-06	42	7	5.03	169	9	NA	0.00472865	3.79191	1.40292	10.249	0.00860605	1.27592	0.00148466
RNF152	220441	hsa-mir-96;hsa-mir-135a-2	-1.92397	1.306e-25	135	67	2.12	186	109	1.33	0.0212206	0.698822	0.514803	0.948619	0.0215476	55	1	NA	156	15	NA	0.055717	0.174047	0.0229403	1.32048	0.0908204	1.27319	0.0060892
SLC27A2	11001		-1.29113	4.61329e-09	179	86	2.5	142	90	1.08	3.84374e-05	0.539981	0.401253	0.726673	4.75468e-05	179	10	NA	32	6	5.03	0.0142342	0.303056	0.110065	0.834443	0.0208771	1.27219	2.67218e-06
SLC39A10	57181	hsa-mir-424	1.46872	4.28488e-20	61	44	0.84	260	132	2.11	8.39328e-06	2.1468	1.52189	3.02832	1.34608e-05	59	8	NA	152	8	NA	0.0405361	2.68848	1.00366	7.2016	0.0491576	1.26825	0.00903349
CDC25A	993	hsa-mir-424	1.94291	6.80596e-22	125	82	0.96	196	94	2.47	1.01267e-05	1.9385	1.43791	2.61335	1.40595e-05	107	14	NA	104	2	NA	0.00327087	6.81621	1.54727	30.0275	0.0111834	1.26752	0.000911446
TMEM56	148534	hsa-mir-93;hsa-mir-30d;hsa-mir-183;hsa-mir-137;hsa-mir-372;hsa-mir-520e;hsa-mir-520a;hsa-mir-520b;hsa-mir-520c;hsa-mir-519d;hsa-mir-520d	-1.11446	1.95548e-12	146	75	2.96	175	101	1.18	0.00111855	0.609601	0.451217	0.82358	0.00126231	105	6	NA	106	10	NA	0.180179	0.505723	0.183116	1.39669	0.188387	1.2671	0.00168184
KIF23	9493	hsa-mir-424	3.55831	1.21575e-46	84	60	0.93	237	116	2.44	1.26231e-06	2.14125	1.56317	2.93312	2.11242e-06	120	14	NA	91	2	NA	0.0216297	4.82005	1.09358	21.2448	0.0376944	1.26632	0.000146132
GLYATL1	92292	hsa-mir-130b	-1.74376	2.28277e-14	197	99	2.47	124	77	0.98	0.000209472	0.57168	0.423653	0.771428	0.000254868	75	2	NA	136	14	NA	0.076528	0.28463	0.0646077	1.25394	0.0967402	1.2648	8.68953e-09
VIPR1	7433	hsa-mir-96	-3.09272	1.31614e-27	210	103	2.47	111	73	1.18	1.64053e-05	0.521183	0.385458	0.704699	2.29744e-05	143	6	NA	68	10	NA	0.00229699	0.231582	0.0833905	0.64312	0.00500029	1.26464	1.43959e-05
GATM	2628	hsa-mir-30d	-1.05033	1.58975e-08	205	105	2.41	116	71	1.24	0.00196285	0.623101	0.460658	0.842828	0.00214416	64	1	NA	147	15	NA	0.0213552	0.132849	0.0175349	1.00649	0.0507364	1.26399	0.000189272
SLC38A4	55089	hsa-mir-96;hsa-mir-7-3	-1.26924	4.23516e-07	157	73	2.5	164	103	1.09	3.57726e-05	0.534747	0.395695	0.722665	4.62316e-05	78	1	NA	133	15	NA	0.0130555	0.118189	0.0156054	0.895123	0.0387137	1.26214	2.06027e-06
IQCC	55721		1.24322	5.73635e-20	175	107	1.25	146	69	3.09	3.71065e-05	1.89071	1.39002	2.57175	4.94767e-05	58	9	5.03	153	7	NA	0.00267077	4.11022	1.51444	11.1552	0.00552487	1.25881	0.0723532
APOL1	8542	hsa-mir-330	-1.07318	1.63651e-10	245	125	2.12	76	51	0.86	0.000275973	0.54985	0.396433	0.762638	0.000339124	176	9	NA	35	7	NA	0.00430268	0.260977	0.0968305	0.703384	0.00791875	1.25098	0.0139175
DEPDC1	55635	hsa-mir-130a	3.92484	6.33246e-40	149	94	1.09	172	82	2.82	4.01136e-05	1.85264	1.37575	2.49484	4.89102e-05	102	13	NA	109	3	NA	0.00680419	4.81768	1.36907	16.9532	0.0143127	1.24989	0.000370957
SLC2A2	6514	hsa-mir-190b	-1.06321	5.22459e-05	79	31	5.92	242	145	1.33	1.2608e-05	0.430169	0.291145	0.635577	2.27956e-05	108	2	NA	103	14	NA	0.000433985	0.11125	0.0252644	0.489883	0.00369077	1.24954	4.71274e-07
C19orf48	84798		1.13249	8.14644e-15	100	63	0.85	221	113	2.41	0.000138068	1.81067	1.3282	2.46839	0.000173192	60	10	NA	151	6	NA	0.00113033	4.66093	1.68405	12.9	0.00304236	1.247	0.0328111
DPYS	1807		-1.30856	1.80701e-07	183	90	2.75	138	86	1.09	7.95688e-05	0.55346	0.411308	0.744742	9.38877e-05	131	3	NA	80	13	NA	0.000979929	0.158116	0.0449773	0.555855	0.00403391	1.24566	7.9343e-08
SCML4	256380	hsa-mir-182;hsa-mir-130b;hsa-mir-346;hsa-mir-301b	-1.0859	4.74794e-06	232	117	2.12	89	59	1.09	0.00251268	0.617426	0.450862	0.845525	0.00264698	155	8	NA	56	8	NA	0.0329575	0.359078	0.134568	0.958157	0.0408233	1.24355	0.000179641
IER2	9592	hsa-mir-30d	-1.3583	2.46482e-17	234	122	2.11	87	54	1.18	0.0195596	0.682492	0.494912	0.941167	0.0198188	171	11	NA	40	5	NA	0.237496	0.53279	0.18466	1.53723	0.244171	1.24179	0.078356
ACSL1	2180	hsa-mir-34a;hsa-mir-34c;hsa-mir-130b;hsa-mir-449a;hsa-mir-301b	-1.77184	1.55006e-16	225	116	2.12	96	60	0.95	0.00110889	0.596866	0.436221	0.816672	0.00125575	154	6	NA	57	10	NA	0.00147716	0.222508	0.0806755	0.61369	0.00369321	1.24171	0.000921228
C16orf59	80178	hsa-mir-139	2.82387	1.625e-35	155	98	1.09	166	78	2.5	0.000126678	1.78092	1.32176	2.39958	0.000148399	37	6	NA	174	10	NA	0.0213631	3.09452	1.12413	8.51866	0.0287836	1.241	0.00284247
MAMSTR	284358	hsa-mir-424	1.88602	1.28655e-19	126	77	1.14	195	99	2	0.009015	1.48711	1.10287	2.00522	0.00926862	45	9	NA	166	7	NA	0.00196283	4.25286	1.57348	11.4948	0.00432434	1.24098	0.00417784
PSPH	5723	hsa-mir-139	1.30985	1.34822e-23	208	120	1.31	113	56	2.47	0.0279315	1.42855	1.0389	1.96435	0.0281788	76	9	NA	135	7	NA	0.10894	2.20015	0.817547	5.92093	0.118492	1.23868	0.0353716
KLHL15	80311	hsa-mir-25	-1.28337	2.09157e-23	206	109	2.06	115	67	1.31	0.0159574	0.689356	0.508087	0.935294	0.0168627	82	5	NA	129	11	NA	0.328436	0.592768	0.204944	1.71449	0.334511	1.2385	0.0817489
PTTG1	9232		3.57986	1.17819e-54	103	73	0.755	218	103	2.5	3.05562e-08	2.29932	1.69883	3.11207	6.98254e-08	31	7	5.03	180	9	NA	0.000123272	5.59857	2.08188	15.0556	0.00064303	1.23738	0.00101405
ARHGAP33	115703	hsa-mir-490	1.50499	2.89906e-16	94	67	0.96	227	109	2.5	3.21604e-07	2.19126	1.61034	2.98175	5.99143e-07	63	8	NA	148	8	NA	0.0926141	2.26562	0.849809	6.04023	0.102116	1.23383	0.0395129
LILRB5	10990		-1.90861	4.12829e-18	239	123	2.12	82	53	0.86	1.52137e-05	0.489749	0.352047	0.681313	2.25342e-05	176	11	NA	35	5	NA	0.0426918	0.34162	0.115415	1.01117	0.0523909	1.23228	0.0048776
JDP2	122953	hsa-mir-30d;hsa-mir-137	-1.28454	4.16696e-24	196	96	2.44	125	80	1.07	0.000816845	0.603882	0.448479	0.813133	0.00089148	120	5	NA	91	11	NA	0.0483454	0.360166	0.125073	1.03715	0.0584423	1.23187	0.0462046
ZFAND5	7763	hsa-mir-96;hsa-mir-30d;hsa-mir-183;hsa-mir-135a-2	-1.08327	9.97382e-12	99	48	2.47	222	128	1.47	0.0193939	0.673658	0.483131	0.93932	0.019857	112	5	NA	99	11	NA	0.0704595	0.389933	0.13508	1.12561	0.0816482	1.23131	0.028232
SIK1	150094	hsa-mir-93;hsa-mir-137;hsa-mir-130b;hsa-mir-372;hsa-mir-520e;hsa-mir-520a;hsa-mir-520b;hsa-mir-520c;hsa-mir-519d;hsa-mir-520d;hsa-mir-301b	-1.15367	8.82635e-08	250	134	1.92	71	42	1.25	0.0283926	0.679011	0.479206	0.962125	0.0294726	177	12	NA	34	4	5.03	0.112826	0.409415	0.130832	1.28119	0.124969	1.23	0.0042467
NR4A3	8013	hsa-mir-25;hsa-mir-93;hsa-mir-7-3;hsa-mir-10b;hsa-mir-224;hsa-mir-372;hsa-mir-520e;hsa-mir-520a;hsa-mir-520b;hsa-mir-520c;hsa-mir-519d;hsa-mir-520d	-2.15388	1.15842e-15	95	48	1.92	226	128	1.6	0.0286416	0.688981	0.493079	0.962715	0.0290668	78	2	NA	133	14	NA	0.0386674	0.23729	0.0538537	1.04555	0.0572891	1.22987	0.000840806
EME1	146956	hsa-mir-139	2.9699	9.83673e-38	144	93	0.96	177	83	2.5	9.38385e-06	1.93964	1.4407	2.61137	1.26263e-05	41	6	NA	170	10	NA	0.0605852	2.54855	0.924515	7.02545	0.0705662	1.22903	0.00800699
TLR4	7099	hsa-mir-7-3;hsa-mir-217	-1.26884	7.04388e-13	257	133	2.06	64	43	0.93	8.11704e-05	0.503646	0.355546	0.713435	0.000113145	125	7	NA	86	9	NA	0.145539	0.487017	0.181268	1.30848	0.153647	1.2285	0.0329705
CD4	920	hsa-mir-221;hsa-mir-222	-1.72206	8.38164e-21	161	72	3.06	160	104	1.14	1.7238e-06	0.483831	0.357208	0.655339	2.73441e-06	93	3	NA	118	13	NA	0.0205364	0.252681	0.0718932	0.888091	0.031951	1.22648	0.0115855
CTNNA3	29119	hsa-mir-216b	-1.74369	1.35646e-06	161	72	3.06	160	104	1.3	5.30245e-06	0.501289	0.370408	0.678416	7.70501e-06	107	4	NA	104	12	NA	0.0394336	0.323131	0.104027	1.00371	0.0507538	1.22543	0.000875495
PGM1	5236	hsa-mir-30d;hsa-mir-34a;hsa-mir-34c;hsa-mir-449a	-1.09431	7.14727e-20	240	125	1.97	81	51	1.06	0.00729468	0.640516	0.461256	0.889441	0.00782826	120	5	NA	91	11	NA	0.0319334	0.331987	0.115157	0.957083	0.0412346	1.22453	0.08447
SCP2	6342	hsa-mir-216a	-1.12656	3.4175e-12	244	123	2.06	77	53	0.93	8.18399e-05	0.526993	0.381125	0.728689	0.000106952	161	8	NA	50	8	NA	0.0224965	0.335761	0.12565	0.897216	0.0295375	1.2213	0.0199093
POC1A	25886	hsa-mir-130a	1.16187	6.84508e-15	81	50	1.09	240	126	2.06	0.00833337	1.5537	1.11743	2.16031	0.00878849	133	15	NA	78	1	NA	0.00960257	9.04873	1.19493	68.5223	0.0329761	1.22079	0.0847741
PPP1R3B	79660	hsa-mir-21;hsa-mir-93;hsa-mir-129-2;hsa-mir-519d	-1.48744	4.36349e-12	236	123	2.06	85	53	1.3	0.0282036	0.697615	0.505096	0.963513	0.0288474	176	10	NA	35	6	NA	0.0214065	0.323823	0.117606	0.891633	0.0291155	1.22078	0.00879435
CDC7	8317	hsa-mir-199a-2;hsa-mir-199b	2.00367	1.19041e-20	108	71	0.88	213	105	2.44	1.72839e-05	1.92737	1.42224	2.61192	2.32221e-05	48	7	NA	163	9	NA	0.0682492	2.43934	0.906558	6.56371	0.0774437	1.21971	0.017161
FTCD	10841		-1.83533	1.02009e-14	170	83	2.82	151	93	1.24	0.00071667	0.60105	0.446556	0.808993	0.000784422	111	2	NA	100	14	NA	0.0011428	0.126082	0.0286437	0.554983	0.00616862	1.21877	3.34347e-07
UGT2B10	7365	hsa-mir-216a;hsa-mir-135a-2	-1.45623	3.29442e-09	238	124	2.06	83	52	1.06	0.00278303	0.608981	0.43934	0.844125	0.00290944	174	10	NA	37	6	NA	0.0166905	0.303178	0.107813	0.852562	0.0236765	1.21843	1.56124e-07
TYRO3	7301	hsa-mir-214	1.39728	4.4647e-09	112	71	0.88	209	105	2.12	0.000586029	1.69004	1.24867	2.28741	0.000678623	39	6	NA	172	10	NA	0.100622	2.28644	0.82913	6.30518	0.110062	1.21817	9.05118e-05
SLC36A1	206358	hsa-mir-214	1.02385	2.18325e-14	58	40	0.86	263	136	1.97	0.00169184	1.74997	1.22866	2.49247	0.00192798	163	14	NA	48	2	NA	0.240174	2.37367	0.535709	10.5175	0.255054	1.2162	0.106699
ITGA2	3673	hsa-mir-424	2.4159	7.08643e-21	124	77	1.25	197	99	2.12	0.0106949	1.47362	1.09308	1.98664	0.0109623	46	6	NA	165	10	NA	0.142635	2.10102	0.762158	5.7918	0.151288	1.2154	0.000549738
ABCC5	10057	hsa-mir-199a-2;hsa-mir-199b;hsa-mir-130a;hsa-mir-424	1.13757	4.04268e-19	54	36	0.93	267	140	2	0.000866735	1.85785	1.28386	2.68846	0.00101913	33	8	5.03	178	8	NA	6.63481e-05	5.81942	2.18046	15.5314	0.000437501	1.21475	0.178463
TPPP2	122664		-1.79596	6.21393e-08	265	137	1.97	56	39	0.89	0.00123383	0.560123	0.391971	0.80041	0.00146093	119	4	NA	92	12	NA	0.0191965	0.281161	0.0905477	0.873037	0.0281756	1.21322	0.000683329
LPA	4018	hsa-mir-21	-3.1808	2.38927e-28	165	80	2.96	156	96	1.19	5.20259e-05	0.543736	0.402881	0.733839	6.80643e-05	141	5	NA	70	11	NA	0.000773072	0.195125	0.0675605	0.563551	0.00252979	1.21306	4.64415e-06
PBLD	64081	hsa-mir-25	-1.94318	2.05469e-22	250	132	1.92	71	44	1.19	0.0276205	0.68092	0.483634	0.958684	0.0276874	132	5	NA	79	11	NA	0.011133	0.277873	0.0964737	0.800356	0.0176654	1.21246	0.00404982
E2F7	144455	hsa-mir-383;hsa-mir-424	3.21639	1.60396e-27	134	88	0.96	187	88	2.5	1.20829e-06	2.06247	1.53161	2.77732	1.86225e-06	71	10	NA	140	6	NA	0.0112283	3.42786	1.24415	9.44437	0.0171991	1.21189	0.00158783
FERMT2	10979	hsa-mir-221;hsa-mir-222	-1.07649	3.12406e-19	264	137	2	57	39	0.84	0.00137532	0.562656	0.393649	0.804223	0.00160255	127	6	NA	84	10	NA	0.0716677	0.407113	0.147852	1.12099	0.0820419	1.21158	0.1323
SKA3	221150		3.46943	1.77446e-42	67	47	0.72	254	129	2.11	6.87471e-05	1.96101	1.40129	2.74431	8.57778e-05	46	8	NA	165	8	NA	0.0102242	3.35946	1.2595	8.96067	0.0154825	1.21156	0.00532165
CPEB3	22849	hsa-mir-21;hsa-mir-25;hsa-mir-9-3;hsa-mir-130b;hsa-mir-338;hsa-mir-301b	-2.04377	6.857e-29	79	32	3.5	242	144	1.31	0.000177347	0.486687	0.331366	0.714811	0.000240834	177	10	NA	34	6	NA	0.0187969	0.314588	0.113624	0.870991	0.0260276	1.20905	0.0232925
PSRC1	84722		1.43736	1.06308e-09	65	42	0.83	256	134	2.12	0.00011596	1.97506	1.38993	2.80651	0.000146648	41	7	NA	170	9	NA	0.00738555	3.54894	1.31926	9.54702	0.0121165	1.20784	0.0219437
SLC46A3	283537	hsa-mir-93;hsa-mir-224;hsa-mir-137;hsa-mir-372;hsa-mir-520e;hsa-mir-520a;hsa-mir-520b;hsa-mir-520c;hsa-mir-519d;hsa-mir-520d	-1.17543	7.10457e-07	168	80	2.41	153	96	1.19	0.00259386	0.635097	0.471745	0.855012	0.00276714	155	9	NA	56	7	NA	0.198098	0.527852	0.196142	1.42054	0.20588	1.20707	0.000239131
FMO3	2328		-1.00239	1.38915e-05	211	108	2.27	110	68	1.19	0.00109562	0.604676	0.445724	0.820314	0.00122585	173	10	NA	38	6	5.03	0.0412996	0.362584	0.131122	1.00264	0.0505959	1.20511	3.27215e-05
CD1D	912	hsa-mir-96	-1.5037	1.23586e-10	163	83	2.41	158	93	1.51	0.0278421	0.717105	0.532041	0.96654	0.0290048	139	7	NA	72	9	NA	0.0444863	0.377568	0.140571	1.01413	0.0533441	1.2043	0.00321967
KCTD1	284252	hsa-mir-424	1.20595	6.15839e-14	123	73	1.31	198	103	2.06	0.0254188	1.41282	1.04148	1.91655	0.0263366	60	9	5.03	151	7	NA	0.0117064	3.3689	1.23828	9.16549	0.0173832	1.20367	0.0628884
RAD51AP1	10635	hsa-mir-383	2.30945	1.88084e-24	149	92	1.09	172	84	2.5	0.000130758	1.77701	1.31999	2.39225	0.000150522	119	13	NA	92	3	NA	0.0487791	3.29675	0.938007	11.5869	0.0628613	1.2033	0.0147678
GNE	10020	hsa-mir-96	-1.359	3.40974e-21	205	104	2.44	116	72	0.93	0.000388049	0.582943	0.431072	0.78832	0.000457383	111	5	NA	100	11	NA	0.0827536	0.405002	0.140651	1.16619	0.0939249	1.20198	0.0389836
SOX4	6659	hsa-mir-130a	1.22218	2.83716e-06	92	62	0.97	229	114	2.27	1.41469e-05	1.97948	1.44606	2.70967	2.02306e-05	47	7	NA	164	9	NA	0.0397425	2.7062	1.00701	7.27254	0.0484032	1.20157	0.00191145
EGLN3	112399	hsa-mir-130a	1.50251	9.79574e-07	115	69	1.24	206	107	2.06	0.00585006	1.52852	1.12776	2.07171	0.00623917	102	11	NA	109	5	NA	0.08101	2.48629	0.86306	7.16247	0.091573	1.20118	5.70251e-05
ALB	213		-1.79695	5.79348e-15	249	132	2	72	44	1.02	0.00150113	0.573024	0.404587	0.811584	0.00171529	161	9	NA	50	7	NA	0.0167016	0.316584	0.11725	0.854799	0.0232355	1.20095	7.79724e-05
GLOD5	392465	hsa-mir-330	-1.08085	8.61767e-05	175	89	2.41	146	87	1.36	0.0119004	0.685521	0.509643	0.922093	0.0125539	92	1	NA	119	15	NA	0.00215624	0.0835989	0.0110411	0.632977	0.0162733	1.19863	0.0008091
NR4A1	3164	hsa-mir-224	-2.07399	7.86854e-17	106	44	3.09	215	132	1.36	0.00102578	0.567487	0.403003	0.799104	0.00117794	157	8	NA	54	8	NA	0.0713888	0.416105	0.155663	1.1123	0.0804964	1.19862	0.0112248
CDO1	1036		-1.01173	2.39717e-06	233	115	2.44	88	61	0.84	7.21392e-07	0.461029	0.336946	0.630807	1.29708e-06	97	4	NA	114	12	NA	0.0585077	0.350681	0.112735	1.09086	0.070331	1.19797	4.28232e-05
C10orf35	219738		1.04633	4.6467e-07	100	62	0.98	221	114	2.06	0.0085425	1.51233	1.10818	2.06387	0.00912116	47	7	NA	164	9	NA	0.0440816	2.65867	0.986869	7.16259	0.053135	1.1979	0.00157
MPP2	4355	hsa-mir-214	1.06291	0.000176645	97	59	1.06	224	117	2.12	0.0039357	1.58205	1.15498	2.16703	0.00427008	52	6	NA	159	10	NA	0.140245	2.11708	0.764225	5.86483	0.149095	1.19779	0.00143581
ESR1	2099	hsa-mir-221;hsa-mir-222;hsa-mir-130b;hsa-mir-301b	-2.10415	7.92147e-13	223	113	2.11	98	63	0.79	0.000322428	0.570263	0.418182	0.777651	0.000386704	159	8	NA	52	8	NA	0.0320512	0.357332	0.133905	0.95356	0.0398868	1.19644	5.49997e-05
CBS	875		-1.00049	1.72844e-06	260	137	2.06	61	39	0.98	0.00203334	0.570503	0.397617	0.818559	0.00231236	98	2	NA	113	14	NA	0.00703932	0.166904	0.0379133	0.734754	0.017906	1.19578	0.00265633
GPHN	10243	hsa-mir-190b	-1.16481	1.29612e-14	77	32	3.09	244	144	1.37	0.000622303	0.515852	0.350402	0.759423	0.000794699	90	2	NA	121	14	NA	0.0163955	0.195603	0.0443701	0.862306	0.0311082	1.19501	0.0632672
FGA	2243		-1.36285	8.59913e-10	105	41	3.98	216	135	1.28	7.81854e-07	0.422836	0.297576	0.600822	1.56931e-06	125	3	NA	86	13	NA	0.00204145	0.173722	0.0493861	0.61109	0.00638307	1.195	9.85601e-05
CD69	969	hsa-mir-25;hsa-mir-93;hsa-mir-130b;hsa-mir-519d;hsa-mir-301b	-1.57754	5.22147e-10	201	98	2.5	120	78	1.24	0.000492583	0.590548	0.438049	0.796136	0.000548598	87	4	NA	124	12	NA	0.178811	0.468465	0.151067	1.45273	0.189107	1.1931	0.00348088
PDK4	5166	hsa-mir-9-3	-1.25163	2.07211e-07	173	85	2.27	148	91	1.14	0.00221885	0.632505	0.470238	0.850765	0.00245769	52	1	NA	159	15	NA	0.0547008	0.171976	0.0225697	1.31042	0.0893117	1.19207	0.00134443
ZNF71	58491		1.18861	5.78537e-19	86	56	0.93	235	120	2	0.00408853	1.58789	1.15467	2.18364	0.00444484	108	12	NA	103	4	NA	0.0557586	2.87172	0.925893	8.90685	0.0677539	1.19142	0.0696342
DLG2	1740	hsa-mir-135a-2	-1.05778	4.89606e-06	220	108	2.5	101	68	0.81	1.16768e-08	0.413114	0.302055	0.565007	3.13623e-08	75	4	NA	136	12	NA	0.378701	0.604844	0.194998	1.8761	0.384003	1.18899	0.00649602
DLK2	65989		3.43415	8.86687e-17	178	106	1.31	143	70	2.47	0.00537849	1.53348	1.13335	2.07488	0.00558165	74	8	NA	137	8	NA	0.339696	1.6086	0.601654	4.3008	0.343441	1.18866	0.000237235
STEAP4	79689	hsa-mir-130b;hsa-mir-301b	-1.72101	2.21233e-14	186	89	2.75	135	87	1.09	9.00098e-05	0.556715	0.413556	0.749432	0.000112571	85	1	NA	126	15	NA	0.00390892	0.092042	0.0121253	0.698683	0.0210731	1.18838	0.000887193
F8	2157	hsa-mir-338	-1.00082	1.55365e-12	165	84	2.41	156	92	1.3	0.0129301	0.686613	0.510123	0.924165	0.0131309	145	9	NA	66	7	NA	0.313156	0.604307	0.224605	1.62591	0.318564	1.18786	0.0410171
CYP2B6	1555		-2.49929	2.58798e-17	259	139	1.97	62	37	0.86	0.00675549	0.607989	0.422339	0.875247	0.00743381	61	2	NA	150	14	NA	0.153924	0.356105	0.0808625	1.56823	0.172223	1.18395	1.55075e-05
THBD	7056	hsa-mir-34a;hsa-mir-34c;hsa-mir-330	-1.16598	5.35866e-09	215	110	2.47	106	66	1.05	0.000270581	0.569139	0.418574	0.773864	0.000324166	148	5	NA	63	11	NA	0.000101084	0.158802	0.0549682	0.458778	0.000675166	1.18017	0.031311
IFI44L	10964	hsa-mir-129-2	-1.82514	6.90614e-09	258	132	2.11	63	44	0.94	1.21405e-05	0.470364	0.332889	0.664613	1.90045e-05	168	9	NA	43	7	NA	0.0139735	0.309389	0.115076	0.83181	0.020077	1.17627	0.00507971
DBH	1621	hsa-mir-204;hsa-mir-211	-3.78945	1.03757e-38	199	104	1.97	122	72	1.31	0.0034659	0.638586	0.471373	0.865114	0.00378748	136	7	NA	75	9	NA	0.0247148	0.337934	0.125215	0.912027	0.0322133	1.17494	0.00214779
UGT2B7	7364		-1.85603	7.03534e-14	247	129	1.97	74	47	1.09	0.0105015	0.645171	0.461102	0.902719	0.0105536	160	9	NA	51	7	NA	0.120445	0.464177	0.172371	1.24998	0.128888	1.17425	4.50076e-05
CSPG5	10675	hsa-mir-383	2.73512	5.67221e-25	114	73	1.18	207	103	2.11	0.0104595	1.47813	1.09488	1.99553	0.0107139	99	11	NA	112	5	NA	0.161114	2.09943	0.727264	6.06051	0.170317	1.17359	0.0120251
RHPN1	114822	hsa-mir-214	1.97176	2.05054e-17	113	69	1.33	208	107	2	0.014131	1.46219	1.07691	1.9853	0.0149	98	12	NA	113	4	NA	0.0034668	4.75218	1.51032	14.9526	0.00769943	1.17298	0.0247469
ANXA10	11199	hsa-mir-216b	-1.50786	5.5083e-08	232	113	2.41	89	63	0.785	3.90048e-07	0.455542	0.33399	0.621334	6.86777e-07	157	9	NA	54	7	NA	0.0995744	0.445226	0.165505	1.1977	0.10901	1.17279	7.65525e-05
DIAPH3	81624	hsa-mir-130a	3.61359	2.97772e-41	127	81	1.06	194	95	2.44	0.000275541	1.72843	1.28391	2.32686	0.000309221	58	9	NA	153	7	NA	0.00997512	3.39571	1.26358	9.12554	0.0153593	1.17191	0.0155551
EDNRB	1910	hsa-mir-182;hsa-mir-372;hsa-mir-520e;hsa-mir-520a;hsa-mir-520b;hsa-mir-520c;hsa-mir-520d	-1.22884	3.2033e-15	257	135	2.06	64	41	0.79	0.00010874	0.504274	0.354256	0.717819	0.000144546	157	8	NA	54	8	NA	0.0108915	0.300837	0.112764	0.802588	0.0164304	1.17112	0.057724
EPB41L4B	54566	hsa-mir-96;hsa-mir-30d	-1.63143	2.84824e-18	248	127	2.06	73	49	1.09	0.00850802	0.643417	0.462011	0.896052	0.00906821	84	2	NA	127	14	NA	0.0321398	0.227074	0.0515263	1.00071	0.0501093	1.17102	0.0202768
SLC10A1	6554		-1.27494	8.09038e-05	238	122	2.27	83	54	0.76	3.63305e-06	0.472956	0.342103	0.653861	5.8729e-06	168	9	NA	43	7	NA	0.00961919	0.292794	0.108893	0.787267	0.0149358	1.17055	4.66496e-08
GULP1	51454	hsa-mir-139	2.48278	1.19023e-10	69	49	1.05	252	127	2.27	1.33834e-05	2.06874	1.4814	2.88894	1.98636e-05	69	8	NA	142	8	NA	0.0884294	2.29194	0.85907	6.11472	0.0976079	1.16899	2.34472e-05
TTLL1	25809	hsa-mir-214	1.01431	2.7158e-13	89	56	1.25	232	120	1.97	0.0161448	1.47288	1.07189	2.02388	0.016935	77	8	NA	134	8	NA	0.247375	1.76865	0.663634	4.71364	0.254231	1.16838	0.223702
PYCR1	5831		2.6489	3.52595e-17	95	57	1.05	226	119	1.97	0.0331951	1.40736	1.02575	1.93094	0.034219	58	6	NA	153	10	NA	0.404298	1.53341	0.55605	4.22867	0.408812	1.16679	4.69855e-05
C5orf30	90355	hsa-mir-130a	1.92804	3.04479e-12	110	71	0.97	211	105	2.06	0.00129901	1.63248	1.20705	2.20786	0.00146496	106	13	NA	105	3	NA	0.00843133	4.6466	1.32203	16.3317	0.0166086	1.16671	0.00673855
C1QTNF6	114904	hsa-mir-490	1.01376	1.62737e-15	76	48	1.25	245	128	1.92	0.0487494	1.39504	1.00017	1.94582	0.049885	42	5	NA	169	11	NA	0.286098	1.76618	0.61275	5.09079	0.29228	1.16377	0.122982
CCNE1	898	hsa-mir-424	3.50688	4.16782e-38	188	113	1.19	133	63	2.44	0.000365173	1.74621	1.28119	2.38002	0.000418229	82	10	NA	129	6	NA	0.0621539	2.53571	0.920235	6.98717	0.0719829	1.16262	0.00858314
ACSM5	54988	hsa-mir-338	-1.44726	1.05998e-07	133	65	2.44	188	111	1.31	0.00683688	0.6559	0.482517	0.891584	0.00708953	123	5	NA	88	11	NA	0.0506573	0.362799	0.125799	1.04629	0.0606247	1.16214	0.000147698
AKR7A3	22977		-1.14681	6.05192e-05	262	139	2	59	37	0.96	0.000862336	0.539219	0.373189	0.779114	0.00100476	183	11	NA	28	5	NA	0.0146746	0.28493	0.0972548	0.834765	0.0220634	1.16091	0.000142827
SLC17A2	10246	hsa-mir-216b	-1.0617	2.66948e-05	254	131	2.11	67	45	1.06	8.15985e-05	0.507895	0.360291	0.715969	0.000110109	143	8	NA	68	8	NA	0.0686199	0.413641	0.154852	1.10492	0.0782481	1.16039	0.000428226
MAN1C1	57134	hsa-mir-204;hsa-mir-211	-1.44367	8.96767e-10	191	98	2.12	130	78	1.07	0.00256372	0.633497	0.469621	0.854557	0.00279793	157	8	NA	54	8	NA	0.0166157	0.319199	0.11936	0.853618	0.0228868	1.15923	0.0118878
C6	729	hsa-mir-221;hsa-mir-222	-1.67353	2.83429e-14	187	95	2.06	134	81	1.06	0.00193078	0.625609	0.464373	0.842829	0.00203935	98	4	NA	113	12	NA	0.090656	0.38853	0.124924	1.20838	0.102468	1.15905	0.000337971
CD226	10666	hsa-mir-182;hsa-mir-204;hsa-mir-211	-1.69988	3.24401e-13	202	98	2.41	119	78	1.07	0.000345313	0.582752	0.43234	0.785491	0.000392534	167	10	NA	44	6	NA	0.0686984	0.402466	0.14617	1.10816	0.0781997	1.15617	0.0291165
IGSF3	3321	hsa-mir-214;hsa-mir-130a	2.79324	9.92482e-28	115	73	1.19	206	103	2.44	0.00125336	1.63156	1.20813	2.20338	0.00140639	34	5	NA	177	11	NA	0.0576149	2.67853	0.928608	7.72609	0.0683149	1.15412	0.00817784
AKR1D1	6718	hsa-mir-135a-2;hsa-mir-421	-1.87409	2.44721e-08	256	133	2.11	65	43	0.85	0.000274622	0.532138	0.376592	0.75193	0.000348576	84	2	NA	127	14	NA	0.0256911	0.21593	0.0490608	0.950371	0.0426329	1.15327	1.63549e-05
PLCB1	23236	hsa-mir-139;hsa-mir-130a	1.60267	1.20275e-11	64	41	1.06	257	135	2.12	0.000994027	1.80879	1.26604	2.58422	0.00113037	63	8	NA	148	8	NA	0.0551395	2.52885	0.947121	6.75214	0.0640919	1.15262	0.0292664
APOA1	335		-1.33285	4.84663e-07	258	136	2.11	63	40	0.98	0.00125267	0.559342	0.391356	0.799437	0.00143057	172	9	NA	39	7	NA	0.0023454	0.241949	0.0898166	0.651763	0.00500626	1.15256	6.8814e-05
MXD3	83463	hsa-mir-424	1.34789	4.5339e-21	142	89	1.14	179	87	2.44	0.00121759	1.62602	1.20889	2.18708	0.00130803	42	5	NA	169	11	NA	0.160569	2.10192	0.727504	6.07294	0.169979	1.15201	0.228127
ABCA8	10351	hsa-mir-183	-1.60988	5.27488e-10	70	31	3.09	251	145	1.47	0.00240907	0.553267	0.374985	0.816312	0.00285738	72	1	NA	139	15	NA	0.0214705	0.133169	0.0175881	1.0083	0.0509431	1.15186	0.000300837
LAPTM4B	55353		1.55907	1.65251e-14	198	117	1.31	123	59	2.47	0.00820535	1.52415	1.11247	2.08818	0.00870517	133	15	NA	78	1	NA	0.0122657	8.62883	1.13626	65.5279	0.0372093	1.15	0.0415072
SLC13A5	284111		-1.11029	1.84194e-05	95	41	3.09	226	135	1.36	0.00110382	0.562125	0.396026	0.797888	0.0012665	168	11	NA	43	5	NA	0.327566	0.593984	0.206249	1.71064	0.334449	1.14732	4.1384e-05
SHBG	6462	hsa-mir-330	-1.88393	3.57006e-09	134	62	2.99	187	114	1.51	0.00861549	0.661564	0.485121	0.90218	0.00904447	84	4	NA	127	12	NA	0.24053	0.513612	0.165618	1.5928	0.248564	1.14677	0.000595985
PLGLB2	5342	hsa-mir-25	-1.82723	4.52442e-16	215	113	2.11	106	63	1.09	0.0115642	0.67065	0.491562	0.914984	0.0117184	96	3	NA	115	13	NA	0.0398159	0.290371	0.0826999	1.01953	0.0536345	1.14406	0.00521275
CDKN2A	1029		3.66038	1.02482e-38	131	81	1.25	190	95	2.5	0.000409195	1.70507	1.26406	2.29995	0.000474826	138	12	NA	73	4	NA	0.189775	2.10575	0.673827	6.58058	0.200228	1.14404	0.0126857
STEAP3	55240	hsa-mir-217;hsa-mir-9-3	-1.72492	8.3749e-21	179	91	2.11	142	85	1.18	0.00465441	0.653009	0.485583	0.878161	0.00480884	114	3	NA	97	13	NA	0.00564485	0.201771	0.0573876	0.709411	0.0125902	1.14333	0.0382556
FGL2	10875	hsa-mir-93;hsa-mir-137;hsa-mir-372;hsa-mir-520e;hsa-mir-520a;hsa-mir-520b;hsa-mir-520c;hsa-mir-519d;hsa-mir-520d	-1.31733	1.68867e-13	216	107	2.5	105	69	0.95	2.86417e-06	0.48819	0.35953	0.66289	4.34385e-06	133	8	NA	78	8	NA	0.161358	0.502225	0.188005	1.34162	0.169513	1.14268	0.0799315
GNAO1	2775	hsa-mir-330	-2.48594	1.74828e-19	145	69	2.44	176	107	1.25	0.00686405	0.659506	0.486895	0.89331	0.00717334	157	10	NA	54	6	NA	0.365323	0.628321	0.227545	1.73498	0.369866	1.14222	0.000867762
KCNA3	3738	hsa-mir-204;hsa-mir-211	-1.54999	6.56393e-09	250	129	2	71	47	0.81	0.000144375	0.525796	0.375272	0.736695	0.000187104	166	9	NA	45	7	NA	0.0243724	0.338584	0.125871	0.910768	0.031945	1.14181	0.0441319
ASRGL1	80150	hsa-mir-199a-2;hsa-mir-199b	1.13877	4.90958e-06	106	64	1.19	215	112	2.06	0.0230727	1.42655	1.04822	1.94143	0.0238517	49	8	NA	162	8	NA	0.0135493	3.21504	1.20485	8.57902	0.0196948	1.14172	0.0376999
LRP12	29967	hsa-mir-139;hsa-mir-130a	1.22644	9.56078e-09	94	65	1.09	227	111	2.44	0.000417481	1.7261	1.26937	2.34717	0.000499421	126	13	NA	85	3	NA	0.0683504	3.03074	0.863374	10.6389	0.0835113	1.14002	0.0471082
ANKRD55	79722	hsa-mir-135a-2	-3.16428	5.59187e-29	178	84	2.5	143	92	1.31	0.0010128	0.610941	0.454246	0.82169	0.00111892	57	2	NA	154	14	NA	0.191241	0.385726	0.0875918	1.69861	0.207853	1.13983	0.076154
FXN	2395	hsa-mir-221;hsa-mir-222	-1.24435	4.64808e-23	210	103	2.44	111	73	1.06	0.000603766	0.594306	0.439986	0.802752	0.000693171	71	1	NA	140	15	NA	0.0168861	0.125444	0.0165599	0.950268	0.0445011	1.13882	0.32927
TAGAP	117289	hsa-mir-21;hsa-mir-25;hsa-mir-372;hsa-mir-520e;hsa-mir-520a;hsa-mir-520b;hsa-mir-520c;hsa-mir-520d	-1.31686	5.02314e-08	176	86	2.75	145	90	1.31	0.0010606	0.61087	0.453724	0.822443	0.00116124	84	4	NA	127	12	NA	0.156506	0.450117	0.144947	1.39779	0.167368	1.13875	0.0417953
TIGD5	84948	hsa-mir-214	1.53472	1.09466e-25	239	136	1.53	82	40	2.5	0.0323906	1.46972	1.03119	2.09475	0.0331846	111	11	NA	100	5	NA	0.140077	2.17993	0.755457	6.29035	0.149499	1.13848	0.26486
OGDHL	55753	hsa-mir-9-3	-1.30524	5.11272e-08	259	133	2.12	62	43	0.71	8.60007e-08	0.395352	0.278365	0.561502	2.17011e-07	74	2	NA	137	14	NA	0.0864185	0.295245	0.0669882	1.30127	0.106964	1.13825	0.00110256
IL33	90865	hsa-mir-9-3	-1.81141	5.41007e-16	148	71	2.82	173	105	1.31	0.00088722	0.601497	0.44469	0.813597	0.000971752	95	2	NA	116	14	NA	0.0100955	0.178249	0.0404919	0.784671	0.0225695	1.13821	0.0340794
PCK1	5105		-2.24189	8.78045e-16	261	136	2.06	60	40	0.6	0.000156864	0.509404	0.356815	0.727246	0.000204578	86	4	NA	125	12	NA	0.204437	0.487097	0.156395	1.51708	0.214634	1.13788	3.77653e-05
HMGA2	8091	hsa-mir-424	2.44234	1.56167e-06	64	37	1.09	257	139	1.92	0.0371659	1.47353	1.0219	2.12475	0.0378945	44	5	NA	167	11	NA	0.346864	1.65708	0.572419	4.79701	0.351711	1.13735	0.000213182
PPARGC1A	10891	hsa-mir-30d;hsa-mir-204;hsa-mir-211;hsa-mir-137	-1.12428	1.96708e-05	242	124	2.12	79	52	0.84	1.29144e-05	0.489398	0.352577	0.679313	1.94436e-05	162	7	NA	49	9	5.03	0.000548952	0.20621	0.0765743	0.55531	0.00178549	1.13676	0.00332689
MCL1	4170	hsa-mir-93;hsa-mir-372;hsa-mir-520e;hsa-mir-520a;hsa-mir-520b;hsa-mir-520c;hsa-mir-519d;hsa-mir-520d	-1.15072	2.13887e-13	248	129	1.92	73	47	1.34	0.0149313	0.660472	0.472468	0.923287	0.015226	151	10	NA	60	6	NA	0.38267	0.640207	0.232451	1.76323	0.388269	1.13603	0.466269
KCNJ11	3767		1.83453	6.97765e-15	172	108	1.3	149	68	2.96	0.00120506	1.64427	1.21239	2.22999	0.00138005	89	13	NA	122	3	NA	0.00345667	5.35239	1.52053	18.8408	0.00898537	1.13578	0.0194623
EOMES	8320	hsa-mir-25;hsa-mir-96;hsa-mir-182	-1.19415	6.49045e-06	260	135	2.11	61	41	0.81	2.4283e-05	0.475032	0.333531	0.676567	3.70076e-05	170	10	NA	41	6	NA	0.0422593	0.365257	0.132606	1.00609	0.0513878	1.135	0.0384148
GCKR	2646		-1.3427	1.40389e-08	215	112	2.11	106	64	1.09	0.0392005	0.724332	0.532067	0.986073	0.0404553	152	9	NA	59	7	NA	0.207697	0.533915	0.198483	1.43622	0.213896	1.13396	0.0113793
NTF3	4908	hsa-mir-21;hsa-mir-221;hsa-mir-222	-2.72042	4.97406e-23	130	58	2.99	191	118	1.33	0.000128806	0.542716	0.395364	0.744987	0.000155952	141	3	NA	70	13	NA	4.05592e-05	0.113456	0.0323251	0.398215	0.00068058	1.13359	0.0506138
MYBL1	4603	hsa-mir-130a	1.08502	4.25729e-10	78	53	1.09	243	123	2.27	0.00104533	1.71054	1.23647	2.36637	0.0011876	133	15	NA	78	1	NA	0.0132427	8.4386	1.11384	63.932	0.038988	1.13343	0.19428
MYEF2	50804	hsa-mir-199a-2;hsa-mir-199b	2.72704	7.08149e-14	70	40	0.98	251	136	2.11	0.00404611	1.6769	1.17428	2.39465	0.0044586	35	6	NA	176	10	NA	0.00757884	3.72693	1.32378	10.4927	0.0127354	1.13123	0.00243553
KLRD1	3824	hsa-mir-183	-1.3838	1.23538e-10	139	66	2.96	182	110	1.33	0.000454056	0.57814	0.424223	0.787902	0.00052186	156	10	NA	55	6	NA	0.21651	0.5316	0.191923	1.47246	0.224144	1.13118	0.0662861
FATE1	89885		4.71045	3.72506e-29	149	94	1.33	172	82	2.75	0.000679614	1.67212	1.24036	2.25416	0.000742382	38	5	NA	173	11	NA	0.0935392	2.41128	0.836602	6.94988	0.103178	1.13109	0.0518024
RNFT2	84900	hsa-mir-214	2.2344	3.03789e-21	133	82	1.09	188	94	2.47	8.18319e-06	1.95654	1.44905	2.64177	1.18153e-05	53	10	5.03	158	6	NA	6.6026e-05	6.14447	2.22167	16.9938	0.000468904	1.13	0.0516856
PDE7B	27115	hsa-mir-34a;hsa-mir-135a-2;hsa-mir-34c;hsa-mir-449a;hsa-mir-216b	-1.30373	1.63159e-09	212	112	1.97	109	64	1.19	0.0167806	0.689021	0.506423	0.937457	0.017736	116	4	NA	95	12	NA	0.0152423	0.270809	0.0873171	0.839899	0.0236921	1.12908	0.129576
SLC31A2	1318	hsa-mir-135a-2;hsa-mir-9-3	-1.07881	1.36134e-15	84	40	2.96	237	136	1.54	0.0339176	0.68381	0.479684	0.9748	0.0356359	83	2	NA	128	14	NA	0.0319651	0.226831	0.0514799	0.999461	0.0499168	1.12865	0.282532
IL7R	3575	hsa-mir-204;hsa-mir-211	-1.69204	9.10255e-07	151	71	2.99	170	105	1.25	0.000238659	0.569907	0.420894	0.771678	0.000276894	164	9	NA	47	7	NA	0.0275371	0.346291	0.128918	0.930185	0.0354205	1.12784	0.00569481
TNFSF11	8600	hsa-mir-129-2;hsa-mir-421	-1.47438	1.28815e-06	76	36	3.36	245	140	1.54	0.0300506	0.668325	0.46253	0.965685	0.0318807	161	10	NA	50	6	NA	0.156597	0.487636	0.176954	1.34379	0.164947	1.12597	0.0119041
LIPG	9388		-1.14995	1.95684e-07	164	82	2.06	157	94	1.24	0.00307171	0.639765	0.475265	0.861202	0.00322641	111	5	NA	100	11	NA	0.0624364	0.379502	0.13151	1.09514	0.0731502	1.12439	0.0424331
SULT2A1	6822	hsa-mir-196a-2;hsa-mir-196b	-1.17222	6.712e-06	238	121	2.44	83	55	0.84	2.41047e-07	0.434535	0.314007	0.601326	4.94157e-07	76	2	NA	135	14	NA	0.0585182	0.264037	0.059932	1.16324	0.0783902	1.12398	0.000402301
CYP8B1	1582	hsa-mir-330	-1.33322	5.41346e-05	232	119	2	89	57	0.86	0.00208634	0.611463	0.44547	0.839307	0.00233442	111	3	NA	100	13	NA	0.00782388	0.212028	0.0601963	0.746822	0.0157616	1.12344	2.08928e-05
PTGER2	5732	hsa-mir-421	-1.44593	2.69321e-10	159	74	2.96	162	102	1.25	0.000108737	0.555192	0.410677	0.75056	0.000130656	169	10	NA	42	6	NA	0.127827	0.463637	0.168231	1.27776	0.137259	1.1232	0.0906182
MTL5	9633		2.20865	2.16895e-18	74	47	1.09	247	129	2	0.0128307	1.52492	1.09071	2.132	0.0135946	159	15	NA	52	1	NA	0.103351	4.61587	0.609345	34.9658	0.138747	1.12269	0.0817193
SLC14A1	6563	hsa-mir-9-3	-1.05629	1.38767e-05	194	93	2.44	127	83	1.19	0.000564399	0.595236	0.442238	0.801165	0.00062073	160	7	NA	51	9	NA	0.00383374	0.25832	0.0961642	0.69391	0.00725831	1.1197	0.0709787
ADH1B	125	hsa-mir-137	-1.492	5.9064e-08	96	46	2.47	225	130	1.34	0.0170166	0.666166	0.475641	0.933007	0.018108	100	3	NA	111	13	NA	0.0333993	0.278925	0.07931	0.980954	0.0465982	1.11967	0.001214
PDCD1LG2	80380	hsa-mir-93;hsa-mir-130b;hsa-mir-519d;hsa-mir-301b	-1.3195	5.18935e-09	215	106	2.41	106	70	0.96	7.59537e-05	0.546187	0.403223	0.739838	9.38088e-05	44	1	NA	167	15	NA	0.103939	0.216964	0.0285992	1.64597	0.139418	1.11941	0.0923097
ACADL	33	hsa-mir-204;hsa-mir-211	-1.43538	3.27773e-06	107	44	2.96	214	132	1.3	0.000114538	0.515918	0.36644	0.72637	0.000149738	173	10	NA	38	6	NA	0.0983985	0.435238	0.157753	1.20082	0.108156	1.11826	0.000996278
CBFA2T3	863	hsa-mir-25;hsa-mir-196a-2;hsa-mir-34a;hsa-mir-182;hsa-mir-211;hsa-mir-34c;hsa-mir-196b;hsa-mir-449a;hsa-mir-330	-1.9229	6.13682e-20	222	111	2.44	99	65	0.84	1.75625e-05	0.513797	0.377071	0.700098	2.45867e-05	146	6	NA	65	10	NA	0.00128368	0.216464	0.0779576	0.601052	0.00331445	1.11778	0.116325
SLC39A14	23516	hsa-mir-129-2;hsa-mir-9-3;hsa-mir-338	-1.55849	1.17143e-23	121	62	2.96	200	114	1.47	0.0210627	0.69293	0.506322	0.948313	0.0219353	83	4	NA	128	12	NA	0.145227	0.436102	0.138368	1.37448	0.156514	1.11751	0.241777
ANGPTL6	83854		-2.77619	4.13347e-31	207	112	1.97	114	64	1.07	0.0452542	0.728867	0.535152	0.992704	0.0448113	110	3	NA	101	13	NA	0.014763	0.237655	0.0676306	0.835123	0.0250289	1.11629	0.0528142
PLEKHH1	57475	hsa-mir-199a-2;hsa-mir-199b;hsa-mir-424	1.46	2.22165e-13	63	39	1.3	258	137	2.27	0.000814453	1.83389	1.28031	2.62683	0.000940489	105	12	NA	106	4	NA	0.0303097	3.26802	1.05138	10.158	0.0407012	1.11537	0.188397
EFHD1	80303	hsa-mir-7-3	-1.04925	0.00045913	185	93	2.12	136	83	1.31	0.0178584	0.699072	0.518876	0.941848	0.0185783	166	8	NA	45	8	NA	0.00814008	0.287935	0.107775	0.769255	0.0130213	1.11475	0.0368821
TIAM1	7074	hsa-mir-21;hsa-mir-93;hsa-mir-10b;hsa-mir-135a-2;hsa-mir-372;hsa-mir-520e;hsa-mir-520a;hsa-mir-520b;hsa-mir-520c;hsa-mir-519d;hsa-mir-520d	-1.06959	9.59828e-08	243	124	2	78	52	0.81	0.000167299	0.538034	0.388257	0.745588	0.000196359	137	7	NA	74	9	NA	0.0506579	0.387187	0.144103	1.04032	0.059894	1.11434	0.110534
PTHLH	5744	hsa-mir-424	2.29225	1.93314e-08	83	51	1.31	238	125	2	0.0300317	1.43635	1.03392	1.99541	0.0308604	75	8	NA	136	8	NA	0.141176	2.05664	0.770265	5.49129	0.150138	1.11404	0.00904682
TDO2	6999	hsa-mir-217	-1.67109	7.08326e-09	240	122	2.27	81	54	1.24	0.00178655	0.602102	0.43618	0.831142	0.00203926	104	3	NA	107	13	NA	0.0155353	0.240033	0.0683845	0.842526	0.0259184	1.11164	0.00282861
SORL1	6653	hsa-mir-93;hsa-mir-519d	-1.09222	8.27669e-10	131	68	2.5	190	108	1.31	0.0459211	0.73455	0.541392	0.996622	0.0475125	173	10	NA	38	6	NA	0.0401911	0.361584	0.131312	0.995665	0.0490255	1.10985	0.154178
POLE2	5427		1.84328	2.20756e-16	92	53	1.09	229	123	2.11	0.0102747	1.52718	1.10354	2.11345	0.0106402	48	8	NA	163	8	NA	0.00952621	3.38858	1.27121	9.03265	0.0147	1.10912	0.166364
TNF	7124	hsa-mir-130b;hsa-mir-301b	-1.10081	0.00020159	148	72	2.82	173	104	1.33	0.00593115	0.655154	0.484015	0.886803	0.00618747	167	10	NA	44	6	NA	0.0589117	0.388636	0.140684	1.0736	0.0683052	1.10743	0.148864
ARHGAP28	79822	hsa-mir-383;hsa-mir-490	1.0009	0.00010098	93	60	1.31	228	116	2.12	0.00337594	1.59304	1.16329	2.18156	0.00369763	56	7	NA	155	9	NA	0.0879735	2.30999	0.858957	6.21224	0.0971663	1.10557	0.0701391
SEMA4F	10505	hsa-mir-214	1.68086	7.99621e-25	109	70	1.3	212	106	2.27	0.00368784	1.56214	1.15288	2.11667	0.00400456	58	8	NA	153	8	NA	0.0231082	2.95284	1.10592	7.88419	0.0307041	1.10499	0.0953352
FXYD1	5348		-1.89316	5.12702e-09	217	113	2.11	104	63	1.3	0.0356667	0.719432	0.528216	0.979868	0.0367095	174	11	NA	37	5	NA	0.0815308	0.401912	0.139182	1.16059	0.0920445	1.10372	0.00490386
GPM6A	2823	hsa-mir-25;hsa-mir-96;hsa-mir-204;hsa-mir-211;hsa-mir-217;hsa-mir-221;hsa-mir-222;hsa-mir-224;hsa-mir-372;hsa-mir-520e;hsa-mir-520a;hsa-mir-520b;hsa-mir-520c;hsa-mir-520d	-2.91834	1.34056e-21	220	110	2.41	101	66	0.84	3.19274e-05	0.52623	0.386882	0.71577	4.30382e-05	164	9	NA	47	7	NA	0.0288201	0.348019	0.129343	0.936407	0.0366114	1.10359	0.0432447
TMC7	79905	hsa-mir-424	2.20422	3.27048e-24	174	101	1.36	147	75	2.11	0.0154298	1.44635	1.07044	1.95426	0.0162493	74	9	NA	137	7	NA	0.0265457	2.91825	1.08226	7.86887	0.0343304	1.10297	0.165718
LTK	4058		-2.32149	7.33987e-21	93	41	3.06	228	135	1.55	0.00240983	0.583316	0.410345	0.829197	0.00266758	85	2	NA	126	14	NA	0.0126282	0.185909	0.0422116	0.818783	0.0261295	1.10274	0.0802528
CLEC1B	51266		-3.84053	7.36519e-12	78	37	2.99	243	139	1.62	0.0322115	0.673767	0.468542	0.968882	0.033128	54	1	NA	157	15	NA	0.0660657	0.184501	0.0243663	1.39704	0.101785	1.10076	0.06431
AOX1	316		-1.14933	1.21203e-05	157	79	2.47	164	97	1.19	0.00236069	0.631239	0.46798	0.851454	0.00258537	150	7	NA	61	9	NA	0.0313794	0.353296	0.131316	0.950513	0.0393533	1.10062	0.0150514
SIX4	51804	hsa-mir-130a	3.02163	4.21236e-20	151	88	1.6	170	88	2	0.045229	1.35256	1.00557	1.81928	0.0458556	129	13	NA	82	3	NA	0.0693409	3.02193	0.860788	10.6089	0.0843473	1.10062	0.0595708
ZNF681	148213	hsa-mir-383	2.18394	1.26376e-17	87	55	1.09	234	121	2.12	0.00514474	1.57341	1.14257	2.16673	0.00549744	78	9	NA	133	7	NA	0.138786	2.07478	0.771823	5.57735	0.148005	1.09534	0.0913281
CYP3A4	1576	hsa-mir-224	-1.69758	6.72234e-05	223	115	2.06	98	61	1.31	0.000409962	0.568593	0.414107	0.780713	0.000482451	134	7	NA	77	9	NA	0.0784425	0.418136	0.153982	1.13545	0.0871284	1.09454	7.26406e-05
IGF1	3479	hsa-mir-129-2;hsa-mir-130b;hsa-mir-301b	-2.05013	1.54783e-12	241	125	2	80	51	0.93	0.0032223	0.612274	0.441163	0.849752	0.00335121	86	4	NA	125	12	NA	0.177761	0.467279	0.1504	1.45179	0.188368	1.09402	0.0644402
SAA1	6288		-2.41284	1.89006e-07	237	119	2.12	84	57	0.93	0.000310101	0.559173	0.406616	0.768967	0.000348707	140	7	NA	71	9	NA	0.0668094	0.407631	0.151311	1.09816	0.0759332	1.09184	0.000642394
GCNT3	9245	hsa-mir-490	1.94954	3.50479e-06	72	48	1.09	249	128	1.92	0.0149967	1.50565	1.08016	2.09875	0.0157357	51	8	NA	160	8	NA	0.0152435	3.16089	1.18374	8.44037	0.0216432	1.09167	0.0160898
TMEM100	55273	hsa-mir-372;hsa-mir-520e;hsa-mir-520a;hsa-mir-520b;hsa-mir-520c;hsa-mir-520d	-1.00319	0.000155054	153	72	2.44	168	104	1.19	0.00196153	0.624237	0.461829	0.843758	0.00217692	174	7	NA	37	9	5.03	1.90811e-05	0.153802	0.0572243	0.413373	0.000206264	1.08835	0.0463702
MCC	4163	hsa-mir-93;hsa-mir-130b;hsa-mir-372;hsa-mir-520e;hsa-mir-520a;hsa-mir-520b;hsa-mir-520c;hsa-mir-519d;hsa-mir-520d;hsa-mir-301b	-1.56922	2.76752e-15	69	31	4.59	252	145	1.54	0.0140905	0.616434	0.417499	0.910159	0.0149557	56	1	NA	155	15	NA	0.0487755	0.167266	0.022083	1.26695	0.0834645	1.08615	0.163402
FOSB	2354	hsa-mir-204;hsa-mir-211	-3.51276	1.3698e-30	80	34	3.09	241	142	1.51	0.0033511	0.573684	0.394104	0.835092	0.00372333	170	12	NA	41	4	5.03	0.400265	0.617792	0.198258	1.9251	0.406258	1.08588	0.0703265
IL2RB	3560	hsa-mir-34a;hsa-mir-34c;hsa-mir-449a	-1.25492	8.86655e-10	180	91	2.41	141	85	1.31	0.00257761	0.633413	0.469911	0.853805	0.00272235	149	8	NA	62	8	NA	0.0412887	0.37401	0.14003	0.998952	0.049756	1.08564	0.229171
DUSP2	1844	hsa-mir-93;hsa-mir-372;hsa-mir-520e;hsa-mir-520a;hsa-mir-520b;hsa-mir-520c;hsa-mir-519d;hsa-mir-520d	-1.2548	4.3714e-07	191	97	2.41	130	79	1.33	0.0113591	0.681354	0.505738	0.917951	0.0116387	130	7	NA	81	9	NA	0.114587	0.460099	0.171288	1.23587	0.123589	1.0855	0.178477
LRRC1	55227		1.98015	4.15257e-13	158	96	1.02	163	80	2.12	0.000929785	1.64455	1.22108	2.2149	0.00105747	105	13	NA	106	3	NA	0.0121404	4.41772	1.247	15.6506	0.021335	1.08522	0.100242
FMO2	2327	hsa-mir-182;hsa-mir-421	-1.29933	2.13849e-07	67	25	3.36	254	151	1.47	0.000513022	0.478462	0.312841	0.731764	0.000672435	145	5	NA	66	11	NA	0.00470717	0.243554	0.0843234	0.703464	0.0090563	1.08467	0.117869
SNAP25	6616	hsa-mir-130a	1.48889	9.09287e-05	64	42	1.06	257	134	2.06	0.00226914	1.71469	1.20709	2.43574	0.00260477	36	6	NA	175	10	NA	0.0212535	3.10566	1.12532	8.57104	0.0286761	1.08441	0.0367621
THRSP	7069		-1.07656	0.00517281	238	123	2.11	83	53	0.98	0.00541976	0.634739	0.459476	0.876855	0.00583227	78	2	NA	133	14	NA	0.0434888	0.244871	0.0556209	1.07804	0.0628017	1.084	0.00160709
EPHB1	2047	hsa-mir-129-2;hsa-mir-182	-2.07042	9.61885e-16	191	98	2.12	130	78	1.34	0.0227543	0.707314	0.52492	0.953084	0.0228602	128	6	NA	83	10	NA	0.0502966	0.378415	0.137383	1.04233	0.0601396	1.08287	0.251019
EYA4	2070	hsa-mir-424	1.17672	0.0144954	74	46	1.24	247	130	2.12	0.00647912	1.60362	1.13794	2.25985	0.00696979	49	7	NA	162	9	NA	0.0247075	2.96556	1.09703	8.01663	0.0321541	1.0825	0.0695238
RAB34	83871	hsa-mir-130a	1.15827	2.87848e-06	73	44	0.98	248	132	2	0.0141913	1.53022	1.08688	2.15439	0.0147978	36	5	NA	175	11	NA	0.157398	2.11025	0.731968	6.08383	0.16685	1.08226	0.1242
HSD17B13	345275	hsa-mir-7-3;hsa-mir-330	-1.88673	1.77159e-06	145	71	2.41	176	105	1.31	0.00393035	0.643034	0.475449	0.869689	0.00415334	100	5	NA	111	11	NA	0.125665	0.447684	0.15542	1.28955	0.136523	1.07927	0.00230315
HS3ST3B1	9953	hsa-mir-216b	-1.39563	4.72056e-08	129	63	2.99	192	113	1.37	0.00737501	0.655877	0.480412	0.895428	0.00792321	153	8	NA	58	8	NA	0.0284214	0.350681	0.131571	0.934679	0.0361691	1.0772	0.147328
P2RY13	53829	hsa-mir-25	-1.82137	1.13993e-15	248	131	2.11	73	45	0.94	0.000601663	0.555349	0.394768	0.781252	0.000731259	96	4	NA	115	12	NA	0.103514	0.402265	0.129447	1.25007	0.115455	1.07553	0.314688
FAM134B	54463	hsa-mir-182	-1.66843	2.85554e-07	241	121	2	80	55	1.25	0.00648378	0.64456	0.468307	0.887147	0.00704602	145	6	NA	66	10	NA	0.00411122	0.253055	0.0919439	0.696477	0.00780898	1.07499	0.0544466
MDGA2	161357	hsa-mir-490	2.56744	1.73924e-05	90	57	1.37	231	119	2.27	0.0280356	1.4241	1.03734	1.95507	0.0287639	41	7	NA	170	9	NA	0.0124486	3.28987	1.22362	8.84527	0.0182803	1.07356	0.090911
SLC38A2	54407	hsa-mir-25;hsa-mir-30d;hsa-mir-7-3;hsa-mir-10b;hsa-mir-217	-1.61757	5.82772e-22	167	81	2.27	154	95	1.31	0.0179558	0.700311	0.520332	0.942544	0.0187544	96	3	NA	115	13	NA	0.0672593	0.327694	0.0930992	1.15343	0.0822725	1.07163	0.50442
NAA11	84779	hsa-mir-214	3.90458	4.73574e-07	71	43	1.25	250	133	2.11	0.0231684	1.49028	1.0544	2.10636	0.0238184	38	5	NA	173	11	NA	0.0643502	2.63674	0.906203	7.67199	0.0752038	1.07039	0.0711561
ZFPM2	23414	hsa-mir-93;hsa-mir-183;hsa-mir-221;hsa-mir-222;hsa-mir-137;hsa-mir-130b;hsa-mir-372;hsa-mir-520e;hsa-mir-520a;hsa-mir-520b;hsa-mir-520c;hsa-mir-519d;hsa-mir-520d;hsa-mir-301b	-1.35497	2.57039e-11	149	77	2.41	172	99	1.31	0.0279276	0.716388	0.531129	0.966265	0.0289071	164	8	NA	47	8	NA	0.00541964	0.273319	0.102532	0.728586	0.00951563	1.06948	0.320673
GLDN	342035	hsa-mir-490	4.2004	3.11962e-32	193	110	1.37	128	66	2.06	0.0213011	1.43081	1.05242	1.94524	0.0222555	43	8	NA	168	8	NA	0.0036089	3.85819	1.44702	10.2871	0.00696657	1.06641	0.0917435
LDLR	3949	hsa-mir-93;hsa-mir-130b;hsa-mir-519d;hsa-mir-301b	-1.49394	5.63745e-17	229	118	2.11	92	58	1.25	0.00211628	0.611056	0.444898	0.839269	0.00234873	175	9	NA	36	7	NA	0.00188594	0.236383	0.087908	0.635628	0.00426537	1.06626	0.538732
TCF21	6943	hsa-mir-25	-1.88836	4.67332e-22	158	79	2.75	163	97	1.31	0.00074839	0.600592	0.445156	0.810302	0.00084824	132	4	NA	79	12	NA	0.000645025	0.174715	0.0562702	0.542479	0.00254466	1.0639	0.317062
ZFP1	162239	hsa-mir-190b	-1.55325	1.78813e-21	93	47	2.96	228	129	1.36	0.00815701	0.637983	0.455711	0.89316	0.00884032	140	8	NA	71	8	NA	0.191123	0.524946	0.196682	1.40109	0.198216	1.06315	0.594999
PCDHB16	57717		1.54253	2.34233e-08	84	53	1.28	237	123	1.97	0.0118558	1.51091	1.09206	2.09041	0.012715	45	7	NA	166	9	NA	0.0147914	3.20992	1.18915	8.66467	0.0213412	1.06286	0.244602
GGT5	2687	hsa-mir-330	-1.37109	7.60542e-10	120	56	2.75	201	120	1.55	0.00905895	0.655308	0.476377	0.901447	0.0093865	149	5	NA	62	11	NA	0.000117897	0.157568	0.0539372	0.460307	0.000728972	1.0623	0.265924
PPP1R9A	55607	hsa-mir-199a-2;hsa-mir-199b	1.03946	0.000195006	68	40	0.93	253	136	2	0.00353679	1.6912	1.18387	2.41594	0.00388248	85	10	NA	126	6	NA	0.096842	2.30059	0.835221	6.33691	0.107036	1.06201	0.216051
COL24A1	255631	hsa-mir-424	3.53019	5.13924e-16	150	92	1.34	171	84	2.82	0.000561511	1.68329	1.24787	2.27064	0.000649609	101	10	NA	110	6	NA	0.190807	1.93832	0.704381	5.33389	0.200039	1.06168	0.176466
PCDHA1	56147	hsa-mir-424	2.77358	4.96299e-06	126	75	1.28	195	101	2.27	0.02209	1.41784	1.0491	1.91618	0.0230947	48	10	NA	163	6	NA	0.000503667	5.05563	1.83302	13.9439	0.00174444	1.0613	0.116437
EPHA2	1969	hsa-mir-372;hsa-mir-520e;hsa-mir-520a;hsa-mir-520b;hsa-mir-520c;hsa-mir-520d	-1.78644	2.20805e-14	232	115	1.97	89	61	1.14	0.00556703	0.64491	0.472239	0.880716	0.00580042	126	7	NA	85	9	NA	0.242458	0.557452	0.207	1.50122	0.247615	1.06062	0.470359
CXCL12	6387	hsa-mir-137	-2.62616	1.25281e-28	134	64	2.82	187	112	1.51	0.00617144	0.648991	0.475642	0.885515	0.00639473	164	6	NA	47	10	NA	0.000119253	0.172153	0.0624653	0.474449	0.000670259	1.06038	0.263215
SLC9A9	285195	hsa-mir-135a-2;hsa-mir-338	-1.29537	1.13438e-13	180	92	2.75	141	84	1.36	0.00712243	0.66461	0.493252	0.895499	0.007243	137	9	NA	74	7	NA	0.389651	0.648632	0.24093	1.74625	0.391606	1.05833	0.493785
SYTL5	94122	hsa-mir-135a-2	-1.58133	1.06378e-09	228	117	2	93	59	1.09	0.0131498	0.674185	0.492585	0.922735	0.0138104	56	2	NA	155	14	NA	0.163637	0.363792	0.0825489	1.60323	0.181479	1.05443	0.324979
KIF7	374654	hsa-mir-214	1.31602	1.3449e-07	71	49	0.98	250	127	1.8	0.00363157	1.63305	1.17165	2.27617	0.00379139	36	6	NA	175	10	NA	0.0734617	2.45191	0.888721	6.7646	0.0832513	1.0534	0.442844
STAB2	55576	hsa-mir-34a;hsa-mir-135a-2;hsa-mir-34c;hsa-mir-449a	-3.88239	4.8134e-19	101	50	2.5	220	126	1.55	0.0300653	0.6943	0.498984	0.966069	0.0304044	110	4	NA	101	12	NA	0.0212618	0.286816	0.0924631	0.88969	0.0305927	1.04996	0.287492
SLC1A1	6505	hsa-mir-96	-1.24253	1.82018e-07	75	35	2.96	246	141	1.37	0.00501329	0.587835	0.404348	0.854584	0.00538435	52	1	NA	159	15	NA	0.100736	0.214871	0.0283682	1.62751	0.136619	1.0474	0.235858
MARCH1	55016	hsa-mir-129-2	-1.00102	2.10099e-05	258	135	2	63	41	0.94	0.000895595	0.555039	0.389981	0.789958	0.0010782	173	11	NA	38	5	NA	0.103081	0.425069	0.147362	1.22613	0.113468	1.04732	0.54071
BMPER	168667	hsa-mir-182;hsa-mir-135a-2	-4.2137	6.60248e-37	184	91	2.44	137	85	1.25	0.000768244	0.602983	0.447526	0.812441	0.000882936	159	7	NA	52	9	NA	0.00174113	0.233728	0.0868587	0.628936	0.00400019	1.04659	0.420734
ASPA	443	hsa-mir-221;hsa-mir-222	-1.73027	1.94946e-11	106	50	2.44	215	126	1.36	0.00841804	0.64314	0.46207	0.895166	0.00888536	152	8	NA	59	8	NA	0.0406417	0.373731	0.140005	0.997638	0.0494508	1.04216	0.478208
MSL3L2	151507		1.40182	6.73509e-15	76	45	0.97	245	131	1.97	0.0234953	1.47824	1.05159	2.07798	0.0244818	109	12	NA	102	4	NA	0.0298455	3.27349	1.05384	10.1682	0.0403011	1.0419	0.51623
TMEM25	84866	hsa-mir-221;hsa-mir-222	-1.06134	8.55619e-06	247	125	2	74	51	1.19	0.00744734	0.642759	0.463667	0.891027	0.00799295	172	9	NA	39	7	NA	0.011759	0.299965	0.111341	0.808137	0.0172542	1.04022	0.480836
PCDH9	5101	hsa-mir-30d	-1.96573	3.31938e-11	247	128	2	74	48	1.3	0.00744968	0.637174	0.456598	0.889163	0.00802776	145	9	NA	66	7	NA	0.240874	0.556416	0.20658	1.49869	0.246193	1.03992	0.445846
MBNL2	10150	hsa-mir-196a-2;hsa-mir-30d;hsa-mir-182;hsa-mir-216a;hsa-mir-224;hsa-mir-137;hsa-mir-372;hsa-mir-196b;hsa-mir-520e;hsa-mir-520a;hsa-mir-520b;hsa-mir-520c;hsa-mir-520d	-1.08751	4.08132e-09	139	69	2.75	182	107	1.31	0.0198377	0.697512	0.514928	0.944835	0.019996	160	8	NA	51	8	NA	0.0250476	0.342484	0.128354	0.913844	0.0323639	1.03585	0.741676
C1orf51	148523		1.32978	2.71476e-08	122	77	1.25	199	99	2.41	0.00357881	1.55511	1.15251	2.09835	0.0038703	81	10	NA	130	6	NA	0.0314043	2.89453	1.05114	7.97066	0.0397373	1.03393	0.611428
SLC8A1	6546	hsa-mir-135a-2;hsa-mir-137;hsa-mir-9-3;hsa-mir-130b;hsa-mir-421;hsa-mir-301b	-1.1678	1.20148e-12	252	135	1.97	69	41	0.95	0.00526258	0.608995	0.42803	0.86647	0.00584002	139	9	NA	72	7	NA	0.201023	0.528759	0.195996	1.42649	0.208229	1.03055	0.700879
MFAP3L	9848	hsa-mir-93;hsa-mir-129-2;hsa-mir-372;hsa-mir-520e;hsa-mir-520a;hsa-mir-520b;hsa-mir-520c;hsa-mir-519d;hsa-mir-520d	-1.55327	5.37124e-11	237	120	1.97	84	56	1.06	0.0286514	0.700919	0.509887	0.963522	0.0286078	153	8	NA	58	8	NA	0.179483	0.514911	0.192026	1.38072	0.187193	1.02965	0.520689
LRRC55	219527	hsa-mir-93;hsa-mir-34a;hsa-mir-182;hsa-mir-34c;hsa-mir-449a;hsa-mir-519d	-2.67691	9.58314e-20	120	60	2.41	201	116	1.6	0.0288565	0.706616	0.51711	0.965572	0.029266	131	5	NA	80	11	NA	0.00536619	0.24933	0.0865741	0.718058	0.010063	1.02787	0.667867
ALDH1A3	220	hsa-mir-93;hsa-mir-519d	-1.27217	4.00974e-06	153	75	2.27	168	101	1.55	0.0141411	0.688028	0.510025	0.928155	0.0143618	157	6	NA	54	10	NA	0.00174055	0.227263	0.0824375	0.626517	0.00418741	1.02695	0.547214
FLRT2	23768	hsa-mir-7-3;hsa-mir-10b;hsa-mir-182;hsa-mir-204;hsa-mir-211;hsa-mir-421	-1.20884	1.06879e-05	255	132	2.11	66	44	0.83	0.000176627	0.524046	0.371751	0.738732	0.00022554	157	4	NA	54	12	NA	5.35142e-07	0.0964009	0.0310308	0.299481	5.23869e-05	1.02652	0.567504
MAMDC2	256691	hsa-mir-129-2	-1.20867	5.60704e-06	116	49	3.09	205	127	1.36	0.000591947	0.563352	0.404519	0.784551	0.000684172	110	4	NA	101	12	NA	0.0294183	0.304355	0.0979964	0.94526	0.039655	1.02369	0.70013
MAN1A1	4121	hsa-mir-182;hsa-mir-135a-2	-1.14304	1.07618e-10	116	57	2.5	205	119	1.64	0.0485993	0.726851	0.528211	1.00019	0.0501388	89	3	NA	122	13	NA	0.0302455	0.272302	0.0772457	0.959904	0.043009	1.02164	0.777967
TDRKH	11022		1.34665	1.83798e-12	64	45	0.96	257	131	1.92	0.00168973	1.7138	1.21939	2.40868	0.0019211	90	12	NA	121	4	NA	0.0085763	4.07962	1.31088	12.6963	0.0152122	1.02001	0.831861
AXL	558	hsa-mir-34a;hsa-mir-34c;hsa-mir-449a	-1.19859	1.19304e-11	233	125	2.11	88	51	0.95	0.000847559	0.573029	0.411443	0.798074	0.000986061	149	7	NA	62	9	NA	0.00257741	0.23702	0.0860586	0.652792	0.00535175	1.01909	0.817053
HOXA3	3200	hsa-mir-214;hsa-mir-130a;hsa-mir-424	2.74972	1.31494e-18	93	54	1.19	228	122	2.12	0.0223448	1.45186	1.05167	2.00433	0.0234398	77	8	NA	134	8	NA	0.119424	2.14377	0.801816	5.73166	0.12857	1.01799	0.703469
WNT10A	80326	hsa-mir-301b	-1.08372	0.00167515	108	51	2.75	213	125	1.62	0.0389971	0.709697	0.511991	0.983747	0.039559	80	3	NA	131	13	NA	0.154608	0.413482	0.117774	1.45166	0.168114	1.01406	0.820423
IRF4	3662	hsa-mir-30d	-2.28504	2.18809e-15	249	133	2	72	43	0.94	0.00539806	0.615094	0.435257	0.869235	0.00588379	150	8	NA	61	8	NA	0.0302981	0.352343	0.131453	0.944406	0.0381099	1.01329	0.782799
SLAIN1	122060	hsa-mir-183;hsa-mir-130b;hsa-mir-301b	-1.2968	1.35565e-05	178	85	2.41	143	91	1.54	0.0101496	0.676851	0.501401	0.913695	0.0107861	128	8	NA	83	8	NA	0.353653	0.630134	0.236058	1.68209	0.356591	1.01096	0.802908
PRKAR2B	5577	hsa-mir-135a-2;hsa-mir-137;hsa-mir-9-3	-2.30551	2.851e-26	217	109	2.41	104	67	1.34	0.017938	0.69225	0.510167	0.939322	0.0181796	137	6	NA	74	10	NA	0.0321032	0.346859	0.125964	0.955122	0.0404806	1.01065	0.847725
USP43	124739		-1.08442	0.000176153	186	93	2.12	135	83	1.6	0.0229178	0.708966	0.526689	0.954326	0.0233125	42	1	NA	169	15	NA	0.111291	0.222904	0.0293524	1.69275	0.14675	1.01017	0.812024
PLCXD3	345557	hsa-mir-421	-1.20933	0.000295403	68	30	2.99	253	146	1.69	0.0185994	0.625071	0.421231	0.927553	0.0196258	124	5	NA	87	11	NA	0.0156553	0.293395	0.101893	0.844818	0.0230576	1.01016	0.81347
GATA3	2625	hsa-mir-34a;hsa-mir-135a-2;hsa-mir-34c;hsa-mir-449a	-1.0327	0.000197317	258	136	1.97	63	40	0.98	0.00849511	0.622962	0.43657	0.888933	0.00908093	165	10	NA	46	6	NA	0.0821264	0.417897	0.151625	1.15178	0.0916451	1.00788	0.90058
DUSP5	1847	hsa-mir-25	-1.53142	5.56528e-12	251	132	1.97	70	44	1.14	0.0199397	0.666138	0.472827	0.938481	0.0201779	155	8	NA	56	8	NA	0.0195377	0.328585	0.123188	0.876452	0.0261878	1.00611	0.928982
CSMD1	64478	hsa-mir-130a	6.70466	7.14837e-29	96	61	1.34	225	115	2.27	0.00627181	1.54528	1.12846	2.11606	0.00665754	113	11	NA	98	5	NA	0.178168	2.03913	0.707655	5.87582	0.186982	1.00264	0.933179
SIGLEC8	27181	hsa-mir-30d	-1.61549	2.7684e-08	213	108	2.12	108	68	1.25	0.000708759	0.591235	0.43506	0.803474	0.000784726	71	2	NA	140	14	NA	0.0384157	0.236794	0.0537228	1.04372	0.0569849	1.00224	0.969794
HAND2	9464	hsa-mir-25;hsa-mir-184	-2.20425	1.53033e-13	77	34	2.99	244	142	1.6	0.0148155	0.628421	0.431451	0.915313	0.0154712	126	5	NA	85	11	NA	0.0286341	0.325391	0.112998	0.936997	0.0374745	0.999289	0.985616
EGR2	1959	hsa-mir-93;hsa-mir-224;hsa-mir-137;hsa-mir-519d	-2.30257	1.38425e-16	99	46	2.75	222	130	1.6	0.0305555	0.688843	0.491004	0.966395	0.0309395	77	3	NA	134	13	NA	0.0991487	0.361265	0.102392	1.27463	0.113479	0.99923	0.989192
TSPYL5	85453	hsa-mir-30d	-1.05239	8.55631e-06	255	135	1.92	66	41	1.09	0.0169719	0.65213	0.45914	0.92624	0.0169426	154	7	NA	57	9	NA	0.00507438	0.26762	0.0995107	0.719729	0.00901392	0.999046	0.988787
TMEM26	219623	hsa-mir-372;hsa-mir-520e;hsa-mir-520a;hsa-mir-520b;hsa-mir-520c;hsa-mir-520d	-2.10117	1.2882e-25	256	133	1.97	65	43	1.05	0.00922916	0.635043	0.449563	0.897047	0.00998217	170	9	NA	41	7	NA	0.00602353	0.273431	0.10159	0.735943	0.0102612	0.996939	0.968642
IP6K3	117283	hsa-mir-30d;hsa-mir-204;hsa-mir-211;hsa-mir-346	-1.04084	0.0172438	257	132	1.8	64	44	1.25	0.0352412	0.692867	0.492224	0.975298	0.0354357	169	9	NA	42	7	NA	0.0178544	0.319249	0.117987	0.863824	0.0245633	0.994466	0.857882
PTN	5764	hsa-mir-137	-1.24218	1.03036e-07	149	75	2.41	172	101	1.54	0.0419738	0.732301	0.542402	0.988684	0.0419246	141	6	NA	70	10	NA	0.00211921	0.229576	0.0826588	0.637624	0.00475195	0.992818	0.887969
LONRF1	91694	hsa-mir-135a-2;hsa-mir-130b;hsa-mir-301b	-1.12091	2.28282e-16	81	34	5.63	240	142	1.55	0.00659059	0.594149	0.406217	0.869026	0.00728422	67	2	NA	144	14	NA	0.0779526	0.286347	0.0649967	1.26152	0.0983514	0.992623	0.945677
PDGFRA	5156	hsa-mir-93;hsa-mir-196a-2;hsa-mir-34a;hsa-mir-216a;hsa-mir-224;hsa-mir-34c;hsa-mir-130b;hsa-mir-196b;hsa-mir-449a;hsa-mir-519d;hsa-mir-301b	-1.58426	4.73321e-07	134	64	2.5	187	112	1.6	0.026977	0.70686	0.519482	0.961825	0.0272689	148	7	NA	63	9	NA	0.014299	0.310816	0.115645	0.835371	0.0205277	0.991084	0.79857
LRRN3	54674	hsa-mir-137	-2.61357	1.39781e-22	149	70	2.82	172	106	1.37	0.00328343	0.635985	0.469457	0.861584	0.00348053	121	5	NA	90	11	NA	0.0585475	0.374687	0.130036	1.07962	0.0690526	0.987575	0.853951
RET	5979	hsa-mir-196a-2;hsa-mir-34a;hsa-mir-204;hsa-mir-211;hsa-mir-34c;hsa-mir-346;hsa-mir-196b;hsa-mir-449a;hsa-mir-216b	-2.61127	2.29317e-13	220	113	1.92	101	63	1.34	0.0459163	0.729328	0.53515	0.993964	0.0456846	115	5	NA	96	11	NA	0.0448181	0.354487	0.122908	1.0224	0.0549872	0.987413	0.778582
MXRA5	25878	hsa-mir-135a-2	-1.35076	3.7561e-09	181	93	2.41	140	83	1.33	0.00628671	0.661258	0.491183	0.890221	0.00640078	147	6	NA	64	10	NA	0.00210276	0.232395	0.0843457	0.640309	0.00477143	0.984951	0.765279
L3MBTL	26013		1.02788	1.57239e-09	105	65	1.19	216	111	2.12	0.0132103	1.47247	1.08232	2.00326	0.0137529	70	9	NA	141	7	NA	0.0392742	2.71881	1.00902	7.32585	0.0479606	0.984852	0.872965
TMEM74	157753		1.63921	7.85539e-10	76	52	1.28	245	124	1.97	0.0183076	1.47252	1.0643	2.03731	0.0194813	78	9	NA	133	7	NA	0.0786106	2.36669	0.880699	6.36	0.0876211	0.984442	0.772483
CXCL14	9547	hsa-mir-372;hsa-mir-520e;hsa-mir-520a;hsa-mir-520b;hsa-mir-520c;hsa-mir-520d;hsa-mir-421	-3.77106	1.68362e-20	76	35	2.99	245	141	1.62	0.0272858	0.659484	0.454794	0.9563	0.0281183	99	4	NA	112	12	NA	0.0757726	0.373208	0.120317	1.15765	0.0879138	0.982756	0.617248
EFNB3	1949	hsa-mir-204;hsa-mir-211	-2.27764	5.06277e-24	140	67	2.5	181	109	1.34	0.00210718	0.621582	0.45808	0.843443	0.00226348	113	2	NA	98	14	NA	0.000410972	0.109875	0.0248998	0.484848	0.00354831	0.980557	0.755424
SOCS3	9021	hsa-mir-30d	-2.03481	6.05216e-12	241	127	1.8	80	49	1.07	0.0422339	0.7103	0.51054	0.988221	0.042327	61	1	NA	150	15	NA	0.047741	0.166075	0.0219049	1.25912	0.0823822	0.977247	0.708844
CLVS1	157807	hsa-mir-139	2.62857	9.56148e-10	69	42	1.31	252	134	2	0.0417645	1.43316	1.01123	2.03115	0.0431033	89	9	NA	122	7	NA	0.102232	2.23924	0.830969	6.03413	0.110966	0.977231	0.579925
ST6GAL2	84620	hsa-mir-25;hsa-mir-135a-2	-1.9949	5.46762e-10	128	62	2.96	193	114	1.6	0.00562942	0.647041	0.474051	0.883156	0.00609197	134	4	NA	77	12	NA	0.000438993	0.167467	0.0539392	0.519941	0.00199182	0.975709	0.588224
FHL1	2273	hsa-mir-96;hsa-mir-129-2	-1.15066	2.81532e-11	187	95	2.5	134	81	1.25	0.000750315	0.600851	0.445468	0.810433	0.000847714	148	7	NA	63	9	NA	0.00561381	0.271403	0.100885	0.730134	0.00979768	0.974972	0.744054
ZEB2	9839	hsa-mir-129-2;hsa-mir-183;hsa-mir-221;hsa-mir-222;hsa-mir-9-3	-1.04269	1.48698e-10	247	133	1.92	74	43	1.05	0.00872008	0.63245	0.447424	0.893992	0.00947112	78	2	NA	133	14	NA	0.0256307	0.21547	0.0488643	0.950132	0.0426078	0.973267	0.745246
PTGIS	5740	hsa-mir-34a;hsa-mir-34c;hsa-mir-449a	-1.87647	1.24396e-10	73	34	2.99	248	142	1.6	0.0395264	0.6743	0.462702	0.982662	0.040268	61	1	NA	150	15	NA	0.0473153	0.165746	0.0218857	1.25523	0.0818762	0.971306	0.475202
KANK4	163782	hsa-mir-129-2;hsa-mir-137	-1.56661	2.40903e-05	115	49	2.99	206	127	1.54	0.00287219	0.603081	0.431162	0.843551	0.0031401	126	7	NA	85	9	NA	0.162085	0.499904	0.185624	1.34629	0.170162	0.963165	0.30242
FHL2	2274	hsa-mir-25	-1.01607	6.13045e-05	146	70	2.75	175	106	1.37	0.00658619	0.657801	0.485773	0.890749	0.00677053	142	4	NA	69	12	NA	0.000188134	0.15288	0.0491927	0.475119	0.00116917	0.960147	0.487475
B3GALT2	8707	hsa-mir-25;hsa-mir-93;hsa-mir-519d	-1.16273	2.55728e-05	105	49	3.06	216	127	1.51	0.00285098	0.603081	0.431545	0.842801	0.00306124	170	9	NA	41	7	NA	0.0140019	0.309872	0.115291	0.832855	0.0202044	0.958457	0.420752
PELI2	57161	hsa-mir-135a-2	-1.8966	1.2217e-25	248	129	2.12	73	47	0.85	0.000795385	0.566875	0.40492	0.793605	0.000944261	145	5	NA	66	11	NA	0.000380024	0.181382	0.0629001	0.523045	0.00158117	0.952425	0.452056
PITPNM3	83394	hsa-mir-30d	-3.06554	2.54488e-26	224	113	2	97	63	1.36	0.00156872	0.608428	0.445591	0.830772	0.00176848	161	8	NA	50	8	NA	0.00848309	0.289693	0.108537	0.77321	0.0133812	0.949662	0.385456
TRIM6	117854	hsa-mir-383	1.41003	8.42232e-10	204	118	1.47	117	58	2.44	0.0371571	1.39503	1.01784	1.91201	0.0384628	95	11	NA	116	5	NA	0.052012	2.7366	0.948427	7.8962	0.0625993	0.947655	0.345015
PLA2G4A	5321		-1.26026	9.26919e-10	242	125	2	79	51	1.08	0.00541196	0.631163	0.454824	0.875871	0.00590937	160	10	NA	51	6	NA	0.183988	0.509353	0.184958	1.4027	0.191813	0.942328	0.304675
GALNT3	2591	hsa-mir-30d;hsa-mir-7-3;hsa-mir-221;hsa-mir-222;hsa-mir-9-3;hsa-mir-372;hsa-mir-520e;hsa-mir-520a;hsa-mir-520b;hsa-mir-520c;hsa-mir-520d;hsa-mir-421	-1.4075	3.70604e-07	226	115	1.92	95	61	1.37	0.0315384	0.710948	0.520782	0.970552	0.0316998	166	9	NA	45	7	NA	0.0398176	0.368132	0.1367	0.991373	0.0480296	0.932916	0.18015
ARHGAP10	79658		-1.76441	8.65952e-16	209	105	2.12	112	71	1.34	0.0318576	0.718435	0.531512	0.971095	0.0314972	155	8	NA	56	8	NA	0.0678205	0.411979	0.154444	1.09895	0.0764815	0.932216	0.310918
PRUNE2	158471	hsa-mir-30d;hsa-mir-182;hsa-mir-183;hsa-mir-130b;hsa-mir-421;hsa-mir-301b	-1.03346	1.88199e-05	60	24	4.17	261	152	1.6	0.0465138	0.647291	0.42059	0.996185	0.048003	58	2	NA	153	14	NA	0.191361	0.386251	0.0877605	1.69997	0.208331	0.92728	0.191021
AMPH	273	hsa-mir-129-2	-1.06535	2.99638e-05	252	133	2	69	43	1.05	0.0102266	0.639073	0.452712	0.902149	0.010916	164	7	NA	47	9	NA	0.000162168	0.180461	0.0665298	0.489499	0.00077072	0.922303	0.196105
MAP2	4133	hsa-mir-139	1.81111	1.22319e-11	203	118	1.47	118	58	2.5	0.0231405	1.44034	1.04812	1.97934	0.024465	118	13	NA	93	3	NA	0.0306796	3.646	1.038	12.8067	0.043576	0.920299	0.137363
TMPRSS4	56649	hsa-mir-551b	-1.74492	4.64176e-07	200	99	2.11	121	77	1.34	0.0118571	0.682847	0.506792	0.920063	0.0121553	137	8	NA	74	8	NA	0.159235	0.501415	0.188142	1.33632	0.1675	0.910891	0.0883443
CRIP3	401262		2.44808	5.53245e-24	64	39	1.31	257	137	1.92	0.0475603	1.43178	1.00166	2.04659	0.0489445	40	5	5.03	171	11	NA	0.103176	2.34874	0.813259	6.7833	0.114572	0.896093	0.0581734
KLF4	9314	hsa-mir-25;hsa-mir-7-3;hsa-mir-34a;hsa-mir-135a-2;hsa-mir-34c;hsa-mir-449a	-1.24063	3.98237e-09	146	74	2.12	175	102	1.6	0.0218223	0.700982	0.517421	0.949662	0.0218266	144	8	NA	67	8	NA	0.0781197	0.424327	0.158822	1.13368	0.0873158	0.877632	0.0457709
PPOX	5498		1.025	9.94205e-23	137	84	1.31	184	92	2.27	0.00524957	1.52722	1.13173	2.06091	0.0056182	96	12	NA	115	4	NA	0.0162348	3.65602	1.17804	11.3463	0.0248624	0.80202	0.165214
